# Supplementary material for: The Adult Cystic Fibrosis Airway Microbiota Is Stable over Time and Infection Type, and Highly Resilient to Antibiotic Treatment of Exacerbations
Source: PLoS One. 2012 Sep 26;7(9):e45001. doi: 10.1371/journal.pone.0045001 (PMC3458854; doi:10.1371/journal.pone.0045001)
Supplement: Table S1 — Sample summary. Description of the 85 samples used in this study (63 sputum, 22 mouthwash). (TXT) [file pone.0045001.s001.txt]

Sample ID	Number of Sequences	Patient ID	Sample Type	Timepoint
S_79	3662	16	Mouthwash	End of Treatment
S_112	4091	23	Mouthwash	Exacerbation 
S_111	4459	15	Mouthwash	End of Treatment
S_82	4154	19	Mouthwash	Exacerbation 
S_DE	3129	22	Sputum	End of Treatment
S_DD	4271	11	Sputum	End of Treatment
S_DG	4716	15	Sputum	End of Treatment
S_81	3340	1	Mouthwash	End of Treatment
S_DF	4356	21	Sputum	End of Treatment
S_DI	5251	23	Sputum	End of Treatment
S_DH	4268	23	Sputum	Exacerbation 
S_AQ	4537	10	Sputum	Exacerbation 
S_AV	5956	11	Sputum	Exacerbation 
S_AZ	3482	11	Sputum	End of Treatment
S_AY	3591	12	Sputum	Exacerbation 
S_AB	3970	6	Sputum	End of Treatment
S_AG	4811	7	Sputum	Exacerbation 
S_6	3558	1	Mouthwash	Exacerbation 
S_70	3774	1	Mouthwash	Exacerbation 
S_AL	3627	7	Sputum	End of Treatment
S_AJ	4701	8	Sputum	Exacerbation 
S_AO	4039	9	Sputum	End of Treatment
S_73	3938	16	Mouthwash	Exacerbation 
S_AM	4604	8	Sputum	End of Treatment
S_AN	6264	9	Sputum	Exacerbation 
S_BV	6436	21	Sputum	Stable 
S_F	3508	1	Sputum	Exacerbation 
S_BY	3617	17	Sputum	Exacerbation 
S_G	2342	2	Sputum	Exacerbation 
S_58	4206	14	Mouthwash	Exacerbation 
S_A	4518	19	Sputum	Stable 
S_BR	3917	1	Sputum	Exacerbation 
S_B	2811	11	Sputum	Stable 
S_BU	3662	16	Sputum	Exacerbation 
S_C	3840	14	Sputum	Stable 
S_55	3615	13	Mouthwash	Exacerbation 
S_L	4017	5	Sputum	Exacerbation 
S_M	4403	3	Sputum	Exacerbation 
S_N	4006	2	Sputum	End of Treatment
S_CA	4741	16	Sputum	End of Treatment
S_BZ	5107	18	Sputum	Exacerbation 
S_J	4107	4	Sputum	Exacerbation 
S_K	3824	1	Sputum	End of Treatment
S_BF	4317	14	Sputum	Exacerbation 
S_U	4867	5	Sputum	End of Treatment
S_BG	3650	4	Sputum	Stable 
S_W	7212	9	Sputum	Stable 
S_BI	4684	13	Sputum	End of Treatment
S_V	3577	6	Sputum	Exacerbation 
S_BB	5260	23	Sputum	Stable 
S_P	4069	4	Sputum	End of Treatment
S_BC	4957	13	Sputum	Exacerbation 
S_S	4908	3	Sputum	End of Treatment
S_108	4134	11	Mouthwash	End of Treatment
S_BE	4754	10	Sputum	End of Treatment
S_107	3973	11	Mouthwash	Exacerbation 
S_BN	2404	1	Sputum	Stable 
S_64	4406	14	Mouthwash	End of Treatment
S_65	4071	15	Mouthwash	Exacerbation 
S_103	5221	19	Mouthwash	End of Treatment
S_61	5073	13	Mouthwash	End of Treatment
S_BL	2691	14	Sputum	End of Treatment
S_Z	4729	8	Sputum	Stable 
S_BM	2725	15	Sputum	Exacerbation 
S_CZ	4170	13	Sputum	Stable 
S_48	4728	11	Mouthwash	Exacerbation 
S_CY	4641	19	Sputum	End of Treatment
S_CW	4676	21	Sputum	Exacerbation 
S_94	5335	19	Mouthwash	Exacerbation 
S_CU	4001	2	Sputum	Stable 
S_DC	4623	11	Sputum	Exacerbation 
S_CI	4263	20	Sputum	Exacerbation 
S_CJ	3247	17	Sputum	End of Treatment
S_CH	5279	18	Sputum	End of Treatment
S_CC	4434	1	Sputum	End of Treatment
S_CD	4403	19	Sputum	Exacerbation 
S_51	5968	12	Mouthwash	Exacerbation 
S_52	4060	11	Mouthwash	End of Treatment
S_CO	3864	7	Sputum	Stable 
S_53	4900	12	Mouthwash	End of Treatment
S_CP	5023	19	Sputum	Exacerbation 
S_CM	3657	17	Sputum	Stable 
S_CK	5151	19	Sputum	End of Treatment
S_CL	4566	20	Sputum	End of Treatment
S_89	5337	19	Mouthwash	End of Treatment
