# Supplementary material for: The Adult Cystic Fibrosis Airway Microbiota Is Stable over Time and Infection Type, and Highly Resilient to Antibiotic Treatment of Exacerbations
Source: PLoS One. 2012 Sep 26;7(9):e45001. doi: 10.1371/journal.pone.0045001 (PMC3458854; doi:10.1371/journal.pone.0045001)
Supplement: Table S2 — Rank abundance of sputum OUTs. List of the 169 OTUs that were found in the CF sputum sample set, ranked by sequence abundance. (TXT) [file pone.0045001.s002.txt]

Rank	OTU Name	RDP Classification	RDP Genus	Number of Sequences	Fraction of Sequences
1	Consensus1	Root(100);Bacteria(100);Proteobacteria(100);Gammaproteobacteria(100);Pseudomonadales(100);Pseudomonadaceae(100);Pseudomonas(100)	Pseudomonas	104548	0.385457415
2	Consensus2	Root(100);Bacteria(100);Proteobacteria(100);Betaproteobacteria(100);Burkholderiales(100);Burkholderiaceae(100);Burkholderia(100)	Burkholderia	57486	0.2119448
3	Consensus3	Root(100);Bacteria(100);Firmicutes(100);Bacilli(100);Lactobacillales(100);Streptococcaceae(100);Streptococcus(100)	Streptococcus	28612	0.105489417
4	Consensus7	Root(100);Bacteria(100);Proteobacteria(100);Gammaproteobacteria(100);Pasteurellales(100);Pasteurellaceae(100);Haemophilus(98)	Haemophilus	11162	0.041153113
5	Consensus4	Root(100);Bacteria(100);Actinobacteria(100);Actinobacteria(100);Actinobacteridae(100);Actinomycetales(100);Micrococcineae(100);Micrococcaceae(100);Rothia(100)	Rothia	8723	0.032160778
6	Consensus6	Root(100);Bacteria(100);Bacteroidetes(100);Bacteroidia(100);Bacteroidales(100);Prevotellaceae(100);Prevotella(100)	Prevotella	8686	0.032024363
7	Consensus5	Root(100);Bacteria(100);Firmicutes(100);Clostridia(100);Clostridiales(100);Veillonellaceae(100);Veillonella(100)	Veillonella	6611	0.024374058
8	Consensus10	Root(100);Bacteria(100);Firmicutes(100);Bacilli(100);Lactobacillales(100);Streptococcaceae(100);Streptococcus(100)	Streptococcus	3960	0.014600101
9	Consensus8	Root(100);Bacteria(100);Firmicutes(98);Bacilli(97);Lactobacillales(94);Streptococcaceae(94);Streptococcus(93)	Streptococcus	2868	0.010574013
10	Consensus11	Root(100);Bacteria(100);Firmicutes(100);Bacilli(100);Lactobacillales(100);Carnobacteriaceae(100);Granulicatella(100)	Granulicatella	2854	0.010522396
11	Consensus15	Root(100);Bacteria(100);Proteobacteria(100);Alphaproteobacteria(100);Rhizobiales(100);Hyphomicrobiaceae(100);Devosia(100)	Devosia	2681	0.009884563
12	Consensus14	Root(100);Bacteria(100);Firmicutes(100);Bacilli(100);Lactobacillales(100);Streptococcaceae(100);Streptococcus(100)	Streptococcus	2644	0.009748148
13	Consensus17	Root(100);Bacteria(100);Bacteroidetes(100);Bacteroidia(100);Bacteroidales(100);Porphyromonadaceae(100);Porphyromonas(100)	Porphyromonas	2465	0.009088194
14	Consensus25	Root(100);Bacteria(100);Bacteroidetes(100);Bacteroidia(100);Bacteroidales(100);Prevotellaceae(100);Prevotella(100)	Prevotella	1164	0.004291545
15	Consensus23	Root(100);Bacteria(100);Fusobacteria(100);Fusobacteria(100);Fusobacteriales(100);Fusobacteriaceae(100);Fusobacterium(100)	Fusobacterium	897	0.003307144
16	Consensus39	Root(100);Bacteria(100);Bacteroidetes(100);Flavobacteria(100);Flavobacteriales(100);Flavobacteriaceae(100);Capnocytophaga(100)	Capnocytophaga	849	0.003130173
17	Consensus40	Root(100);Bacteria(100);Actinobacteria(100);Actinobacteria(100);Actinobacteridae(100);Actinomycetales(100);Corynebacterineae(100);Corynebacteriaceae(100);Corynebacterium(100)	Corynebacterium	792	0.00292002
18	Consensus43	Root(100);Bacteria(100);Firmicutes(100);Bacilli(100);Bacillales(100);Planococcaceae(100);Planomicrobium(100)	Planomicrobium	769	0.002835222
19	Consensus22	Root(100);Bacteria(100);Actinobacteria(100);Actinobacteria(100);Actinobacteridae(100);Actinomycetales(100);Actinomycineae(100);Actinomycetaceae(100);Actinomyces(100)	Actinomyces	761	0.002805726
20	Consensus12	Root(100);Bacteria(100);Firmicutes(100);Bacilli(100);Lactobacillales(100);Streptococcaceae(100);Streptococcus(100)	Streptococcus	714	0.002632442
21	Consensus24	Root(100);Bacteria(100);Proteobacteria(100);Betaproteobacteria(100);Burkholderiales(100);Burkholderiales_incertae_sedis(100);Aquabacterium(73)	Aquabacterium	684	0.002521836
22	Consensus35	Root(100);Bacteria(100);Firmicutes(100);Bacilli(100);Bacillales(100);Staphylococcaceae(100);Gemella(100)	Gemella	658	0.002425976
23	Consensus30	Root(100);Bacteria(100);Bacteroidetes(100);Bacteroidia(100);Bacteroidales(100);Prevotellaceae(100);Prevotella(100)	Prevotella	645	0.002378047
24	Consensus28	Root(100);Bacteria(100);Proteobacteria(100);Gammaproteobacteria(100);Pasteurellales(100);Pasteurellaceae(100);Pasteurella(55)	Pasteurella	636	0.002344865
25	Consensus53	Root(100);Bacteria(100);Firmicutes(100);Bacilli(100);Bacillales(100);Bacillaceae(95);Bacillus(93)	Bacillus	606	0.002234258
26	Consensus41	Root(100);Bacteria(100);Fusobacteria(100);Fusobacteria(100);Fusobacteriales(100);Fusobacteriaceae(100);Fusobacterium(100)	Fusobacterium	596	0.002197389
27	Consensus34	Root(100);Bacteria(100);Bacteroidetes(100);Bacteroidia(100);Bacteroidales(100);Prevotellaceae(100);Prevotella(100)	Prevotella	570	0.00210153
28	Consensus20	Root(100);Bacteria(100);Proteobacteria(100);Betaproteobacteria(100);Neisseriales(100);Neisseriaceae(100);Neisseria(100)	Neisseria	541	0.00199461
29	Consensus51	Root(100);Bacteria(100);Bacteroidetes(100);Bacteroidia(100);Bacteroidales(100);Prevotellaceae(100);Prevotella(100)	Prevotella	531	0.001957741
30	Consensus60	Root(100);Bacteria(100);Firmicutes(100);Clostridia(100);Clostridiales(100);Incertae Sedis XI(100);Parvimonas(100)	Parvimonas	531	0.001957741
31	Consensus29	Root(100);Bacteria(100);Actinobacteria(100);Actinobacteria(100);Actinobacteridae(100);Actinomycetales(100);Actinomycineae(100);Actinomycetaceae(100);Actinomyces(100)	Actinomyces	475	0.001751275
32	Consensus27	Root(100);Bacteria(100);Fusobacteria(100);Fusobacteria(100);Fusobacteriales(100);Leptotrichiaceae(100);Leptotrichia(100)	Leptotrichia	468	0.001725466
33	Consensus58	Root(100);Bacteria(100);Bacteroidetes(100);Bacteroidia(100);Bacteroidales(100);Porphyromonadaceae(100);Porphyromonas(100)	Porphyromonas	442	0.001629607
34	Consensus36	Root(100);Bacteria(100);Firmicutes(100);Clostridia(100);Clostridiales(100);Lachnospiraceae(100);Oribacterium(100)	Oribacterium	440	0.001622233
35	Consensus46	Root(100);Bacteria(100);Bacteroidetes(100);Bacteroidia(100);Bacteroidales(100);Prevotellaceae(100);Prevotella(100)	Prevotella	439	0.001618547
36	Consensus33	Root(100);Bacteria(100);Actinobacteria(100);Actinobacteria(100);Actinobacteridae(100);Actinomycetales(100);Actinomycineae(100);Actinomycetaceae(100);Actinomyces(100)	Actinomyces	435	0.001603799
37	Consensus66	Root(100);Bacteria(100);Actinobacteria(100);Actinobacteria(100);Actinobacteridae(100);Actinomycetales(100);Micrococcineae(100);Microbacteriaceae(99);Agrococcus(33)	Agrococcus	412	0.001519
38	Consensus21	Root(100);Bacteria(100);Firmicutes(100);Bacilli(100);Lactobacillales(100);Streptococcaceae(100);Streptococcus(100)	Streptococcus	394	0.001452636
39	Consensus64	Root(100);Bacteria(100);Bacteroidetes(100);Bacteroidia(100);Bacteroidales(100);Porphyromonadaceae(100);Porphyromonas(100)	Porphyromonas	382	0.001408394
40	Consensus59	Root(100);Bacteria(100);Bacteroidetes(96);Flavobacteria(26);Flavobacteriales(26);Flavobacteriaceae(26);Weeksella(25)	Weeksella	380	0.00140102
41	Consensus44	Root(100);Bacteria(100);Firmicutes(100);Bacilli(100);Lactobacillales(100);Streptococcaceae(100);Streptococcus(100)	Streptococcus	371	0.001367838
42	Consensus49	Root(100);Bacteria(100);Firmicutes(99);Clostridia(99);Clostridiales(98);Eubacteriaceae(2);Anaerofustis(2)	Anaerofustis	352	0.001297787
43	Consensus54	Root(100);Bacteria(100);Firmicutes(100);Bacilli(100);Lactobacillales(100);Aerococcaceae(100);Abiotrophia(100)	Abiotrophia	347	0.001279352
44	Consensus71	Root(100);Bacteria(100);Firmicutes(100);Bacilli(100);Bacillales(100);Paenibacillaceae(100);Paenibacillus(100)	Paenibacillus	345	0.001271978
45	Consensus73	Root(100);Bacteria(100);Fusobacteria(100);Fusobacteria(100);Fusobacteriales(100);Leptotrichiaceae(100);Leptotrichia(100)	Leptotrichia	306	0.00112819
46	Consensus47	Root(100);Bacteria(100);Proteobacteria(100);Alphaproteobacteria(100);Rhizobiales(100);Bradyrhizobiaceae(100);Afipia(67)	Afipia	303	0.001117129
47	Consensus38	Root(100);Bacteria(100);Firmicutes(100);Bacilli(100);Lactobacillales(100);Streptococcaceae(100);Streptococcus(100)	Streptococcus	299	0.001102381
48	Consensus75	Root(100);Bacteria(100);Proteobacteria(100);Gammaproteobacteria(100);Pasteurellales(100);Pasteurellaceae(100);Haemophilus(86)	Haemophilus	293	0.00108026
49	Consensus55	Root(100);Bacteria(100);Proteobacteria(100);Betaproteobacteria(100);Neisseriales(100);Neisseriaceae(100);Neisseria(100)	Neisseria	291	0.001072886
50	Consensus69	Root(100);Bacteria(100);Proteobacteria(100);Gammaproteobacteria(100);Enterobacteriales(100);Enterobacteriaceae(100);Enterobacter(77)	Enterobacter	291	0.001072886
51	Consensus61	Root(100);Bacteria(100);Actinobacteria(100);Actinobacteria(100);Coriobacteridae(100);Coriobacteriales(100);Coriobacterineae(100);Coriobacteriaceae(100);Atopobium(100)	Atopobium	282	0.001039704
52	Consensus48	Root(100);Bacteria(100);Fusobacteria(93);Fusobacteria(93);Fusobacteriales(93);Leptotrichiaceae(92);Leptotrichia(81)	Leptotrichia	277	0.00102127
53	Consensus62	Root(100);Bacteria(100);Bacteroidetes(100);Bacteroidia(100);Bacteroidales(100);Prevotellaceae(100);Prevotella(99)	Prevotella	276	0.001017583
54	Consensus72	Root(100);Bacteria(100);Bacteroidetes(95);Bacteroidia(81);Bacteroidales(81);Prevotellaceae(61);Prevotella(46)	Prevotella	269	9.92E-04
55	Consensus74	Root(100);Bacteria(100);Firmicutes(100);Bacilli(100);Bacillales(100);Staphylococcaceae(100);Gemella(100)	Gemella	245	9.03E-04
56	Consensus37	Root(100);Bacteria(100);Firmicutes(100);Bacilli(100);Lactobacillales(100);Lactobacillaceae(100);Lactobacillus(100)	Lactobacillus	229	8.44E-04
57	Consensus56	Root(100);Bacteria(100);Fusobacteria(96);Fusobacteria(96);Fusobacteriales(96);Fusobacteriaceae(96);Fusobacterium(96)	Fusobacterium	225	8.30E-04
58	Consensus70	Root(100);Bacteria(100);Firmicutes(100);Clostridia(100);Clostridiales(100);Veillonellaceae(100);Megasphaera(100)	Megasphaera	222	8.18E-04
59	Consensus67	Root(100);Bacteria(100);Firmicutes(100);Erysipelotrichi(100);Erysipelotrichales(100);Erysipelotrichaceae(100);Solobacterium(100)	Solobacterium	217	8.00E-04
60	Consensus63	Root(100);Bacteria(100);Firmicutes(100);Bacilli(100);Lactobacillales(100);Streptococcaceae(100);Streptococcus(100)	Streptococcus	203	7.48E-04
61	Consensus95	Root(100);Bacteria(100);Proteobacteria(100);Betaproteobacteria(100);Burkholderiales(100);Alcaligenaceae(100);Achromobacter(99)	Achromobacter	188	6.93E-04
62	Consensus88	Root(100);Bacteria(100);Firmicutes(100);Bacilli(100);Lactobacillales(100);Streptococcaceae(100);Streptococcus(100)	Streptococcus	186	6.86E-04
63	Consensus45	Root(100);Bacteria(100);Firmicutes(100);Bacilli(100);Bacillales(100);Staphylococcaceae(100);Staphylococcus(100)	Staphylococcus	183	6.75E-04
64	Consensus18	Root(100);Bacteria(100);Proteobacteria(100);Alphaproteobacteria(100);Sphingomonadales(100);Sphingomonadaceae(100);Sphingomonas(99)	Sphingomonas	181	6.67E-04
65	Consensus57	Root(100);Bacteria(100);Proteobacteria(100);Epsilonproteobacteria(100);Campylobacterales(100);Campylobacteraceae(100);Campylobacter(100)	Campylobacter	181	6.67E-04
66	Consensus52	Root(100);Bacteria(100);Firmicutes(94);Bacilli(93);Lactobacillales(86);Lactobacillaceae(66);Lactobacillus(63)	Lactobacillus	171	6.30E-04
67	Consensus91	Root(100);Bacteria(100);Firmicutes(100);Bacilli(100);Lactobacillales(100);Streptococcaceae(100);Streptococcus(100)	Streptococcus	159	5.86E-04
68	Consensus68	Root(100);Bacteria(100);Firmicutes(100);Clostridia(100);Clostridiales(100);Lachnospiraceae(100);Moryella(98)	Moryella	150	5.53E-04
69	Consensus96	Root(100);Bacteria(100);Firmicutes(100);Bacilli(100);Lactobacillales(100);Carnobacteriaceae(100);Granulicatella(100)	Granulicatella	140	5.16E-04
70	Consensus106	Root(100);Bacteria(100);Bacteroidetes(100);Bacteroidia(100);Bacteroidales(100);Prevotellaceae(100);Prevotella(100)	Prevotella	137	5.05E-04
71	Consensus80	Root(100);Bacteria(100);Firmicutes(100);Bacilli(100);Lactobacillales(100);Streptococcaceae(100);Streptococcus(100)	Streptococcus	133	4.90E-04
72	Consensus99	Root(100);Bacteria(100);Firmicutes(100);Clostridia(100);Clostridiales(100);Lachnospiraceae(100);Catonella(100)	Catonella	130	4.79E-04
73	Consensus65	Root(100);Bacteria(100);Bacteroidetes(100);Bacteroidia(100);Bacteroidales(100);Prevotellaceae(100);Prevotella(100)	Prevotella	129	4.76E-04
74	Consensus87	Root(100);Bacteria(100);Bacteroidetes(100);Flavobacteria(100);Flavobacteriales(100);Flavobacteriaceae(100);Capnocytophaga(100)	Capnocytophaga	128	4.72E-04
75	Consensus108	Root(100);Bacteria(100);Bacteroidetes(94);Flavobacteria(9);Flavobacteriales(9);Flavobacteriaceae(88);Elizabethkingia(58)	Elizabethkingia	127	4.68E-04
76	Consensus31	Root(100);Bacteria(100);Actinobacteria(100);Actinobacteria(100);Actinobacteridae(100);Actinomycetales(100);Frankineae(100);Geodermatophilaceae(100);Blastococcus(98)	Blastococcus	125	4.61E-04
77	Consensus111	Root(100);Bacteria(100);Bacteroidetes(100);Bacteroidia(100);Bacteroidales(100);Porphyromonadaceae(100);Porphyromonas(100)	Porphyromonas	124	4.57E-04
78	Consensus115	Root(100);Bacteria(100);Firmicutes(100);Clostridia(100);Clostridiales(100);Veillonellaceae(100);Anaeroglobus(85)	Anaeroglobus	115	4.24E-04
79	Consensus32	Root(100);Bacteria(100);Proteobacteria(100);Gammaproteobacteria(100);Xanthomonadales(100);Xanthomonadaceae(100);Stenotrophomonas(97)	Stenotrophomonas	113	4.17E-04
80	Consensus105	Root(100);Bacteria(100);Proteobacteria(100);Gammaproteobacteria(9);Pseudomonadales(78);Pseudomonadaceae(77);Pseudomonas(66)	Pseudomonas	111	4.09E-04
81	Consensus92	Root(100);Bacteria(100);Firmicutes(100);Bacilli(100);Lactobacillales(100);Carnobacteriaceae(100);Granulicatella(100)	Granulicatella	108	3.98E-04
82	Consensus98	Root(100);Bacteria(100);Firmicutes(100);Bacilli(100);Lactobacillales(100);Streptococcaceae(100);Streptococcus(100)	Streptococcus	98	3.61E-04
83	Consensus79	Root(100);Bacteria(100);Tenericutes(100);Mollicutes(100);Mycoplasmatales(100);Mycoplasmataceae(100);Mycoplasma(100)	Mycoplasma	98	3.61E-04
84	Consensus120	Root(100);Bacteria(100);Deinococcus-Thermus(100);Deinococci(100);Thermales(100);Thermaceae(100);Thermus(100)	Thermus	92	3.39E-04
85	Consensus131	Root(100);Bacteria(100);Bacteroidetes(100);Bacteroidia(74);Bacteroidales(74);Porphyromonadaceae(67);Porphyromonas(57)	Porphyromonas	91	3.36E-04
86	Consensus100	Root(100);Bacteria(100);Firmicutes(100);Clostridia(100);Clostridiales(100);Peptostreptococcaceae(100);Peptostreptococcus(100)	Peptostreptococcus	88	3.24E-04
87	Consensus86	Root(100);Bacteria(100);Proteobacteria(100);Alphaproteobacteria(100);Caulobacterales(48);Caulobacteraceae(48);Asticcacaulis(48)	Asticcacaulis	87	3.21E-04
88	Consensus118	Root(100);Bacteria(100);Firmicutes(99);Clostridia(98);Clostridiales(98);Lachnospiraceae(85);Lachnobacterium(29)	Lachnobacterium	82	3.02E-04
89	Consensus85	Root(100);Bacteria(100);Firmicutes(100);Bacilli(100);Lactobacillales(100);Streptococcaceae(100);Streptococcus(100)	Streptococcus	81	2.99E-04
90	Consensus103	Root(100);Bacteria(100);Bacteroidetes(100);Bacteroidia(98);Bacteroidales(98);Prevotellaceae(98);Prevotella(98)	Prevotella	76	2.80E-04
91	Consensus117	Root(100);Bacteria(100);Firmicutes(100);Bacilli(100);Lactobacillales(100);Streptococcaceae(100);Streptococcus(100)	Streptococcus	76	2.80E-04
92	Consensus81	Root(100);Bacteria(100);TM7(100);TM7_genera_incertae_sedis(100)	TM7_genera_incertae_sedis	75	2.77E-04
93	Consensus104	Root(100);Bacteria(100);Proteobacteria(100);Gammaproteobacteria(100);Pasteurellales(100);Pasteurellaceae(100);Pasteurella(69)	Pasteurella	74	2.73E-04
94	Consensus19	Root(100);Bacteria(100);Proteobacteria(100);Betaproteobacteria(100);Burkholderiales(100);Burkholderiales_incertae_sedis(6);Methylibium(4)	Methylibium	71	2.62E-04
95	Consensus137	Root(100);Bacteria(100);Proteobacteria(100);Epsilonproteobacteria(100);Campylobacterales(100);Campylobacteraceae(100);Campylobacter(100)	Campylobacter	71	2.62E-04
96	Consensus76	Root(100);Bacteria(100);Firmicutes(100);Clostridia(100);Clostridiales(100);Veillonellaceae(100);Veillonella(100)	Veillonella	68	2.51E-04
97	Consensus112	Root(100);Bacteria(100);Deinococcus-Thermus(100);Deinococci(100);Thermales(100);Thermaceae(100);Thermus(100)	Thermus	66	2.43E-04
98	Consensus139	Root(100);Bacteria(98);Aquificae(47);Aquificae(47);Aquificales(47);Aquificaceae(42);Aquifex(35)	Aquifex	65	2.40E-04
99	Consensus83	Root(100);Bacteria(100);Proteobacteria(100);Betaproteobacteria(100);Neisseriales(100);Neisseriaceae(100);Neisseria(100)	Neisseria	62	2.29E-04
100	Consensus142	Root(100);Bacteria(100);Firmicutes(100);Bacilli(100);Lactobacillales(100);Streptococcaceae(100);Streptococcus(100)	Streptococcus	61	2.25E-04
101	Consensus116	Root(100);Bacteria(100);Actinobacteria(100);Actinobacteria(100);Actinobacteridae(100);Bifidobacteriales(100);Bifidobacteriaceae(100);Scardovia(47)	Scardovia	60	2.21E-04
102	Consensus127	Root(100);Bacteria(100);Proteobacteria(100);Betaproteobacteria(100);Burkholderiales(100);Comamonadaceae(100);Pelomonas(100)	Pelomonas	57	2.10E-04
103	Consensus126	Root(100);Bacteria(100);Fusobacteria(96);Fusobacteria(96);Fusobacteriales(96);Leptotrichiaceae(92);Streptobacillus(44)	Streptobacillus	57	2.10E-04
104	Consensus155	Root(100);Bacteria(100);Bacteroidetes(100);Bacteroidia(100);Bacteroidales(100);Prevotellaceae(100);Prevotella(100)	Prevotella	57	2.10E-04
105	Consensus149	Root(100);Bacteria(100);Proteobacteria(100);Gammaproteobacteria(100);Pseudomonadales(100);Moraxellaceae(100);Acinetobacter(100)	Acinetobacter	56	2.06E-04
106	Consensus123	Root(100);Bacteria(100);TM7(100);TM7_genera_incertae_sedis(100)	TM7_genera_incertae_sedis	54	1.99E-04
107	Consensus129	Root(100);Bacteria(100);Fusobacteria(98);Fusobacteria(98);Fusobacteriales(98);Leptotrichiaceae(98);Leptotrichia(86)	Leptotrichia	54	1.99E-04
108	Consensus161	Root(100);Bacteria(100);Actinobacteria(100);Actinobacteria(100);Actinobacteridae(100);Actinomycetales(100);Micromonosporineae(100);Micromonosporaceae(100);Micromonospora(100)	Micromonospora	54	1.99E-04
109	Consensus50	Root(100);Bacteria(100);Bacteroidetes(100);Flavobacteria(100);Flavobacteriales(100);Flavobacteriaceae(100);Capnocytophaga(100)	Capnocytophaga	52	1.92E-04
110	Consensus119	Root(100);Bacteria(100);Bacteroidetes(100);Bacteroidia(100);Bacteroidales(100);Prevotellaceae(100);Prevotella(100)	Prevotella	48	1.77E-04
111	Consensus166	Root(100);Bacteria(100);Proteobacteria(100);Alphaproteobacteria(100);Sphingomonadales(100);Sphingomonadaceae(100);Sphingomonas(100)	Sphingomonas	48	1.77E-04
112	Consensus150	Root(100);Bacteria(100);Firmicutes(100);Bacilli(100);Lactobacillales(100);Streptococcaceae(100);Streptococcus(100)	Streptococcus	47	1.73E-04
113	Consensus170	Root(100);Bacteria(100);Firmicutes(100);Clostridia(100);Clostridiales(100);Veillonellaceae(100);Veillonella(100)	Veillonella	44	1.62E-04
114	Consensus93	Root(100);Bacteria(100);Actinobacteria(100);Actinobacteria(100);Actinobacteridae(100);Actinomycetales(100);Actinomycineae(100);Actinomycetaceae(100);Actinomyces(100)	Actinomyces	43	1.59E-04
115	Consensus121	Root(100);Bacteria(100);Proteobacteria(93);Gammaproteobacteria(57);Thiotrichales(28);Thiotrichales_incertae_sedis(28);Caedibacter(28)	Caedibacter	41	1.51E-04
116	Consensus153	Root(100);Bacteria(100);Firmicutes(100);Bacilli(100);Lactobacillales(100);Streptococcaceae(100);Streptococcus(100)	Streptococcus	38	1.40E-04
117	Consensus141	Root(100);Bacteria(100);Bacteroidetes(100);Sphingobacteria(100);Sphingobacteriales(100);Chitinophagaceae(100);Sediminibacterium(47)	Sediminibacterium	36	1.33E-04
118	Consensus143	Root(100);Bacteria(100);Proteobacteria(100);Betaproteobacteria(100);Burkholderiales(100);Burkholderiaceae(100);Ralstonia(98)	Ralstonia	36	1.33E-04
119	Consensus184	Root(100);Bacteria(100);Proteobacteria(100);Gammaproteobacteria(100);Pasteurellales(100);Pasteurellaceae(100);Aggregatibacter(100)	Aggregatibacter	35	1.29E-04
120	Consensus110	Root(100);Bacteria(100);Bacteroidetes(100);Bacteroidia(100);Bacteroidales(100);Prevotellaceae(100);Prevotella(100)	Prevotella	33	1.22E-04
121	Consensus182	Root(100);Bacteria(100);Firmicutes(100);Clostridia(100);Clostridiales(100);Veillonellaceae(100);Veillonella(100)	Veillonella	32	1.18E-04
122	Consensus154	Root(100);Bacteria(100);Bacteroidetes(98);Bacteroidia(97);Bacteroidales(97);Prevotellaceae(97);Prevotella(94)	Prevotella	32	1.18E-04
123	Consensus135	Root(100);Bacteria(100);Bacteroidetes(100);Bacteroidia(100);Bacteroidales(100);Prevotellaceae(100);Prevotella(100)	Prevotella	30	1.11E-04
124	Consensus173	Root(100);Bacteria(100);Proteobacteria(100);Alphaproteobacteria(100);Caulobacterales(97);Caulobacteraceae(97);Caulobacter(86)	Caulobacter	27	9.95E-05
125	Consensus133	Root(100);Bacteria(100);Proteobacteria(100);Betaproteobacteria(100);Neisseriales(100);Neisseriaceae(100);Neisseria(100)	Neisseria	27	9.95E-05
126	Consensus165	Root(100);Bacteria(100);Bacteroidetes(100);Bacteroidia(100);Bacteroidales(100);Prevotellaceae(100);Prevotella(99)	Prevotella	26	9.59E-05
127	Consensus78	Root(100);Bacteria(100);Bacteroidetes(100);Bacteroidia(100);Bacteroidales(100);Prevotellaceae(100);Prevotella(100)	Prevotella	22	8.11E-05
128	Consensus158	Root(100);Bacteria(100);Firmicutes(100);Clostridia(100);Clostridiales(100);Veillonellaceae(100);Veillonella(100)	Veillonella	22	8.11E-05
129	Consensus187	Root(100);Bacteria(100);Bacteroidetes(100);Bacteroidia(100);Bacteroidales(100);Prevotellaceae(97);Prevotella(92)	Prevotella	20	7.37E-05
130	Consensus89	Root(100);Bacteria(100);Actinobacteria(100);Actinobacteria(100);Actinobacteridae(100);Actinomycetales(100);Actinomycineae(99);Actinomycetaceae(99);Actinomyces(99)	Actinomyces	20	7.37E-05
131	Consensus171	Root(100);Bacteria(100);Cyanobacteria(100);Cyanobacteria(100);Chloroplast(100);Streptophyta(100)	Streptophyta	20	7.37E-05
132	Consensus164	Root(100);Bacteria(100);Firmicutes(100);Clostridia(100);Clostridiales(100);Lachnospiraceae(100);Catonella(100)	Catonella	20	7.37E-05
133	Consensus188	Root(100);Bacteria(100);Bacteroidetes(100);Bacteroidia(100);Bacteroidales(100);Prevotellaceae(100);Prevotella(100)	Prevotella	19	7.01E-05
134	Consensus114	Root(100);Bacteria(100);Actinobacteria(98);Actinobacteria(98);Actinobacteridae(98);Actinomycetales(98);Propionibacterineae(83);Propionibacteriaceae(83);Luteococcus(57)	Luteococcus	19	7.01E-05
135	Consensus194	Root(100);Bacteria(100);Proteobacteria(100);Betaproteobacteria(100);Neisseriales(100);Neisseriaceae(100);Kingella(69)	Kingella	19	7.01E-05
136	Consensus128	Root(100);Bacteria(100);Firmicutes(100);Clostridia(100);Clostridiales(100);Veillonellaceae(100);Centipeda(77)	Centipeda	19	7.01E-05
137	Consensus138	Root(100);Bacteria(100);Proteobacteria(100);Epsilonproteobacteria(100);Campylobacterales(100);Campylobacteraceae(100);Campylobacter(100)	Campylobacter	18	6.64E-05
138	Consensus174	Root(100);Bacteria(100);Actinobacteria(100);Actinobacteria(100);Actinobacteridae(100);Actinomycetales(100);Actinomycineae(100);Actinomycetaceae(100);Actinomyces(97)	Actinomyces	16	5.90E-05
139	Consensus176	Root(100);Bacteria(100);Firmicutes(100);Clostridia(100);Clostridiales(100);Veillonellaceae(100);Dialister(100)	Dialister	14	5.16E-05
140	Consensus145	Root(100);Bacteria(100);Firmicutes(100);Clostridia(100);Clostridiales(100);Veillonellaceae(100);Veillonella(93)	Veillonella	14	5.16E-05
141	Consensus189	Root(100);Bacteria(100);Actinobacteria(98);Actinobacteria(98);Actinobacteridae(98);Actinomycetales(98);Micrococcineae(98);Micrococcaceae(98);Rothia(98)	Rothia	13	4.79E-05
142	Consensus147	Root(100);Bacteria(100);Firmicutes(100);Clostridia(100);Clostridiales(100);Incertae Sedis XI(100);Parvimonas(100)	Parvimonas	13	4.79E-05
143	Consensus9	Root(100);Bacteria(100);Proteobacteria(100);Alphaproteobacteria(100);Rhizobiales(99);Bradyrhizobiaceae(95);Bradyrhizobium(71)	Bradyrhizobium	13	4.79E-05
144	Consensus101	Root(100);Bacteria(100);Firmicutes(100);Bacilli(100);Lactobacillales(100);Lactobacillaceae(100);Lactobacillus(100)	Lactobacillus	12	4.42E-05
145	Consensus196	Root(100);Bacteria(100);Fusobacteria(95);Fusobacteria(95);Fusobacteriales(95);Leptotrichiaceae(95);Leptotrichia(78)	Leptotrichia	11	4.06E-05
146	Consensus160	Root(100);Bacteria(100);Bacteroidetes(100);Bacteroidia(100);Bacteroidales(100);Porphyromonadaceae(100);Porphyromonas(100)	Porphyromonas	11	4.06E-05
147	Consensus157	Root(100);Bacteria(100);TM7(89);TM7_genera_incertae_sedis(89)	TM7_genera_incertae_sedis	11	4.06E-05
148	Consensus102	Root(100);Bacteria(100);Proteobacteria(100);Betaproteobacteria(100);Neisseriales(100);Neisseriaceae(100);Kingella(98)	Kingella	10	3.69E-05
149	Consensus204	Root(100);Bacteria(100);Firmicutes(100);Bacilli(100);Lactobacillales(100);Streptococcaceae(100);Streptococcus(100)	Streptococcus	9	3.32E-05
150	Consensus168	Root(100);Bacteria(98);Bacteroidetes(9);Bacteroidia(76);Bacteroidales(76);Prevotellaceae(73);Xylanibacter(15)	Xylanibacter	9	3.32E-05
151	Consensus207	Root(100);Bacteria(100);Bacteroidetes(100);Flavobacteria(100);Flavobacteriales(100);Flavobacteriaceae(100);Capnocytophaga(99)	Capnocytophaga	8	2.95E-05
152	Consensus183	Root(100);Bacteria(100);Actinobacteria(99);Actinobacteria(99);Actinobacteridae(99);Actinomycetales(99);Actinomycineae(71);Actinomycetaceae(71);Actinomyces(67)	Actinomyces	8	2.95E-05
153	Consensus190	Root(100);Bacteria(100);Bacteroidetes(99);Bacteroidia(96);Bacteroidales(96);Prevotellaceae(94);Prevotella(74)	Prevotella	8	2.95E-05
154	Consensus97	Root(100);Bacteria(100);Firmicutes(100);Bacilli(100);Lactobacillales(100);Streptococcaceae(100);Streptococcus(100)	Streptococcus	7	2.58E-05
155	Consensus208	Root(100);Bacteria(100);Bacteroidetes(100);Flavobacteria(100);Flavobacteriales(100);Flavobacteriaceae(100);Capnocytophaga(99)	Capnocytophaga	6	2.21E-05
156	Consensus206	Root(100);Bacteria(100);Proteobacteria(100);Gammaproteobacteria(100);Pasteurellales(100);Pasteurellaceae(100);Haemophilus(62)	Haemophilus	6	2.21E-05
157	Consensus211	Root(100);Bacteria(100);Firmicutes(100);Bacilli(100);Lactobacillales(100);Streptococcaceae(100);Streptococcus(100)	Streptococcus	6	2.21E-05
158	Consensus209	Root(100);Bacteria(100);Bacteroidetes(100);Bacteroidia(98);Bacteroidales(98);Prevotellaceae(96);Prevotella(95)	Prevotella	4	1.47E-05
159	Consensus132	Root(100);Bacteria(100);Proteobacteria(100);Alphaproteobacteria(100);Sphingomonadales(100);Sphingomonadaceae(100);Sphingomonas(94)	Sphingomonas	4	1.47E-05
160	Consensus203	Root(100);Bacteria(100);Firmicutes(100);Bacilli(100);Lactobacillales(100);Streptococcaceae(100);Streptococcus(100)	Streptococcus	4	1.47E-05
161	Consensus210	Root(100);Bacteria(100);Firmicutes(100);Clostridia(100);Clostridiales(100);Veillonellaceae(100);Veillonella(99)	Veillonella	3	1.11E-05
162	Consensus90	Root(100);Bacteria(100);Actinobacteria(100);Actinobacteria(100);Actinobacteridae(100);Actinomycetales(100);Corynebacterineae(100);Dietziaceae(100);Dietzia(100)	Dietzia	2	7.37E-06
163	Consensus16	Root(100);Bacteria(100);Proteobacteria(100);Alphaproteobacteria(100);Caulobacterales(100);Caulobacteraceae(100);Phenylobacterium(100)	Phenylobacterium	2	7.37E-06
164	Consensus82	Root(100);Bacteria(100);Actinobacteria(100);Actinobacteria(100);Actinobacteridae(100);Actinomycetales(100);Micrococcineae(100);Microbacteriaceae(100);Curtobacterium(100)	Curtobacterium	2	7.37E-06
165	Consensus195	Root(100);Bacteria(100);Firmicutes(99);Clostridia(99);Clostridiales(99);Veillonellaceae(99);Selenomonas(98)	Selenomonas	2	7.37E-06
166	Consensus144	Root(100);Bacteria(100);Proteobacteria(100);Alphaproteobacteria(100);Rhizobiales(100);Methylobacteriaceae(100);Methylobacterium(100)	Methylobacterium	2	7.37E-06
167	Consensus42	Root(100);Bacteria(100);Proteobacteria(100);Gammaproteobacteria(100);Pseudomonadales(100);Moraxellaceae(100);Moraxella(100)	Moraxella	2	7.37E-06
168	Consensus124	Root(100);Bacteria(100);Fusobacteria(99);Fusobacteria(99);Fusobacteriales(99);Leptotrichiaceae(96);Leptotrichia(54)	Leptotrichia	1	3.69E-06
169	Consensus197	Root(100);Bacteria(100);Bacteroidetes(100);Bacteroidia(100);Bacteroidales(100);Prevotellaceae(100);Prevotella(100)	Prevotella	1	3.69E-06
