# Supplementary material for: The Adult Cystic Fibrosis Airway Microbiota Is Stable over Time and Infection Type, and Highly Resilient to Antibiotic Treatment of Exacerbations
Source: PLoS One. 2012 Sep 26;7(9):e45001. doi: 10.1371/journal.pone.0045001 (PMC3458854; doi:10.1371/journal.pone.0045001)
Supplement: Table S3 — Sequence counts for each OTU by sample. Spreadsheet of the 175 OTUs and their sequence counts for all 85 samples included in this study. (TXT) [file pone.0045001.s003.txt]

Sample	Consensus101	Consensus93	Consensus100	Consensus92	Consensus95	Consensus105	Consensus97	Consensus96	Consensus104	Consensus99	Consensus103	Consensus102	Consensus98	Consensus209	Consensus208	Consensus207	Consensus206	Consensus187	Consensus189	Consensus188	Consensus210	Consensus11	Consensus211	Consensus10	Consensus15	Consensus14	Consensus181	Consensus12	Consensus19	Consensus183	Consensus182	Consensus18	Consensus90	Consensus17	Consensus184	Consensus16	Consensus91	Consensus83	Consensus82	Consensus81	Consensus88	Consensus87	Consensus86	Consensus85	Consensus89	Consensus176	Consensus170	Consensus174	Consensus173	Consensus80	Consensus171	Consensus127	Consensus126	Consensus124	Consensus123	Consensus121	Consensus120	Consensus33	Consensus32	Consensus31	Consensus30	Consensus39	Consensus38	Consensus119	Consensus37	Consensus36	Consensus117	Consensus35	Consensus118	Consensus34	Consensus114	Consensus116	Consensus115	Consensus110	Consensus112	Consensus111	Consensus20	Consensus22	Consensus21	Consensus197	Consensus196	Consensus28	Consensus195	Consensus27	Consensus194	Consensus29	Consensus106	Consensus24	Consensus23	Consensus26	Consensus108	Consensus190	Consensus25	Consensus56	Consensus57	Consensus58	Consensus59	Consensus141	Consensus144	Consensus145	Consensus142	Consensus50	Consensus143	Consensus51	Consensus52	Consensus53	Consensus149	Consensus54	Consensus147	Consensus55	Consensus139	Consensus7	Consensus8	Consensus9	Consensus47	Consensus48	Consensus45	Consensus46	Consensus49	Consensus131	Consensus132	Consensus40	Consensus133	Consensus43	Consensus135	Consensus44	Consensus137	Consensus41	Consensus42	Consensus138	Consensus129	Consensus128	Consensus160	Consensus161	Consensus78	Consensus79	Consensus204	Consensus74	Consensus203	Consensus75	Consensus168	Consensus76	Consensus77	Consensus166	Consensus200	Consensus70	Consensus71	Consensus167	Consensus72	Consensus164	Consensus165	Consensus73	Consensus150	Consensus69	Consensus67	Consensus68	Consensus157	Consensus65	Consensus2	Consensus66	Consensus158	Consensus1	Consensus159	Consensus63	Consensus64	Consensus153	Consensus61	Consensus6	Consensus62	Consensus154	Consensus5	Consensus155	Consensus4	Consensus60	Consensus3
79	0	1	0	5	0	0	0	0	0	0	2	0	0	0	1	0	0	0	0	0	0	121	0	62	0	77	0	4	0	0	0	0	0	20	0	0	4	0	0	0	1	0	0	0	3	3	0	7	0	7	0	0	0	0	0	0	0	167	0	0	12	8	3	2	18	36	0	50	0	52	0	1	0	4	0	0	0	26	15	0	0	0	0	18	0	31	0	0	5	0	0	1	2	21	0	14	21	0	0	3	0	0	0	10	0	0	0	0	0	0	0	1	18	0	0	7	0	0	120	0	0	0	0	0	2	59	0	4	0	0	0	1	0	0	171	1	0	16	0	0	0	1	0	0	0	0	0	0	0	1	1	13	0	0	39	28	0	102	3	0	2	0	0	193	23	2	11	647	1	3	221	0	286	0	847
112	0	3	1	14	0	0	0	6	1	0	0	0	4	0	1	0	1	0	2	0	1	313	0	261	0	29	0	40	0	5	1	0	0	18	0	0	3	0	0	82	3	1	0	54	1	1	1	0	0	6	0	0	0	0	1	0	0	26	0	0	83	2	0	2	0	24	11	15	0	8	0	0	0	0	0	1	5	42	9	0	0	86	0	13	1	58	0	0	40	0	2	1	4	0	10	5	0	0	0	2	0	0	0	6	0	0	0	7	0	4	0	4	85	0	0	4	0	4	15	0	0	0	0	0	1	20	0	3	0	0	1	0	0	0	0	0	0	27	0	0	0	3	0	0	14	26	0	0	0	0	0	1	1	0	10	21	0	0	0	0	2	0	0	50	4	11	10	818	0	0	591	0	663	0	381
111	2	101	3	8	0	4	3	0	0	6	0	0	0	0	0	0	0	0	0	0	0	32	0	0	241	25	0	0	0	0	0	0	220	1	0	0	1	0	0	1	0	0	1	23	110	0	1	0	0	0	1	2	3	0	16	0	10	3	2	147	39	0	21	23	17	52	0	88	0	0	1	17	0	37	11	0	0	34	386	0	0	0	0	0	0	6	0	8	78	0	0	4	2	0	34	1	22	0	70	0	1	581	0	2	2	0	4	0	0	1	9	0	56	0	4	0	0	0	8	0	0	0	0	0	9	7	7	0	0	0	28	0	0	0	0	6	0	9	0	0	0	45	0	0	0	0	0	0	0	1	0	1	0	4	1	14	0	24	1	0	1	232	0	0	0	1	1	179	0	0	985	0	139	0	178
82	0	4	0	0	0	0	0	0	0	0	0	0	0	0	0	0	0	1	0	0	2	0	0	0	0	0	0	0	552	0	1	0	0	7	0	0	4	0	0	0	0	0	0	0	0	0	0	0	0	15	0	0	0	0	0	0	0	73	0	0	22	0	1	15	0	0	0	0	0	31	1	1	0	0	1	0	0	64	27	0	0	0	0	0	2	6	0	0	0	0	0	0	1	0	65	0	1	0	0	0	0	0	0	1	0	0	0	33	0	2	0	0	141	0	0	0	1	2	0	0	0	0	53	0	5	33	0	0	0	0	0	0	0	0	0	1	0	0	0	0	0	11	0	0	0	30	0	0	3	0	4	0	0	0	0	0	0	0	0	0	3	0	0	0	3	0	8	1619	0	0	784	0	100	0	420
DE	0	0	9	0	0	3	0	0	0	0	1	0	0	0	6	0	0	0	3	6	0	63	0	100	0	33	0	14	2	0	1	0	0	5	0	0	0	0	0	0	0	0	0	7	0	0	0	0	0	0	0	0	0	0	0	0	2	4	0	52	15	16	0	5	0	0	0	0	0	16	0	0	0	8	0	0	0	6	0	0	0	0	0	0	0	7	0	1	1	0	0	2	521	8	1	0	0	0	0	0	2	0	0	1	0	0	0	17	1	0	0	0	195	0	0	0	0	6	0	0	0	0	17	0	1	2	0	5	0	0	0	0	0	0	0	2	0	0	0	0	0	1	0	0	0	0	0	0	1	0	1	133	7	0	0	0	0	0	1	0	0	996	0	46	0	0	17	64	30	0	156	0	352	0	157
DD	0	0	10	3	0	1	0	0	0	0	2	0	2	0	0	0	0	6	0	3	0	11	0	42	0	0	0	49	0	0	0	0	0	12	0	0	1	0	0	0	0	0	0	1	0	0	4	0	0	2	0	0	0	0	0	0	0	2	0	1	5	2	2	1	0	2	0	0	0	52	0	0	0	0	0	0	0	13	0	0	0	0	0	0	0	4	0	0	0	0	4	0	0	0	2	8	14	0	0	0	0	0	0	1	0	0	0	1	0	0	0	0	46	0	0	120	0	2	0	0	0	0	0	0	0	1	0	57	0	0	0	0	0	0	0	0	0	0	0	0	2	0	0	0	0	17	0	0	0	0	2	5	1	0	0	0	0	1	0	0	0	3069	0	0	0	0	3	393	0	1	186	0	60	0	42
DG	0	1	0	0	0	0	0	0	0	3	0	0	0	0	0	0	0	0	0	0	0	23	0	0	0	63	0	4	0	0	0	0	0	0	0	0	0	0	0	4	0	0	24	0	4	0	2	0	10	0	0	22	0	0	13	17	0	11	17	4	43	0	5	2	26	65	0	7	0	0	0	5	0	0	0	0	0	4	32	0	0	0	0	0	0	6	0	151	0	0	0	0	0	0	20	0	20	7	0	0	0	22	14	20	0	0	0	0	0	0	0	0	58	0	71	0	0	0	43	0	0	0	0	0	0	3	0	0	0	0	0	0	0	0	0	0	0	9	0	0	0	3	0	0	0	0	0	0	4	0	0	0	0	88	0	16	0	4	44	0	0	3068	0	0	0	0	11	59	0	0	381	5	143	0	35
81	4	0	0	1	0	0	0	0	0	0	0	0	0	0	0	0	0	0	0	0	0	30	0	21	0	376	0	3	0	0	0	0	0	0	0	0	3	0	0	0	0	0	0	0	0	0	0	0	0	2	0	0	0	0	0	0	0	0	0	1	0	0	14	0	0	0	0	5	0	0	0	8	0	0	0	0	0	0	516	0	0	0	0	0	0	2	0	0	0	0	0	0	0	1	0	0	0	0	0	0	0	0	0	0	190	0	0	0	0	0	0	0	76	7	0	0	0	0	0	0	0	0	0	0	0	8	0	0	0	0	0	0	0	0	0	0	0	0	0	0	0	15	0	0	0	0	0	0	0	0	0	0	0	0	0	0	0	0	5	0	0	0	0	0	0	0	0	171	0	0	404	0	385	0	1092
DF	0	0	0	0	0	0	0	0	0	0	0	0	0	0	0	0	0	0	0	0	0	0	0	0	0	0	0	0	0	0	0	0	0	0	0	0	0	0	0	0	17	0	0	0	0	0	0	0	0	0	0	0	0	0	0	1	0	0	0	0	0	0	0	0	17	0	0	0	0	0	0	0	0	0	0	0	0	0	0	0	0	0	0	0	0	0	0	0	0	0	0	1	21	1	0	0	0	0	0	0	0	0	0	0	0	0	0	0	0	0	0	0	4	0	0	0	0	0	0	0	0	0	0	0	0	0	0	1	0	0	0	0	0	0	0	0	0	0	0	0	0	0	0	0	0	0	0	0	0	0	0	0	0	0	0	0	0	0	0	0	0	4274	0	0	0	0	0	0	1	0	5	0	2	0	11
DI	0	0	0	0	0	0	0	0	0	0	0	0	0	2	0	0	0	0	0	0	0	0	0	0	0	0	0	0	10	0	2	0	0	0	0	0	1	0	0	0	0	0	0	0	0	0	1	0	0	0	0	0	0	0	0	0	0	0	0	0	2	0	0	0	0	0	0	0	0	2	0	0	0	0	0	0	0	3	1	0	0	0	0	0	0	0	0	0	0	0	0	0	0	0	0	0	0	0	0	0	0	0	0	0	0	0	0	1	0	0	0	13	14	0	0	0	0	0	0	0	0	0	1	0	0	0	0	0	0	0	0	0	0	0	0	0	0	0	0	0	0	1	0	0	0	2	0	0	0	0	0	0	0	0	0	0	0	0	5048	0	0	0	0	0	0	0	1	103	0	0	23	0	14	0	6
DH	0	0	0	1	0	0	0	0	1	0	0	0	0	0	0	0	0	0	0	0	0	13	0	16	0	6	0	0	0	0	0	0	0	1	0	0	0	0	0	5	1	0	0	7	0	0	0	0	0	0	0	0	0	0	0	0	0	1	1	0	3	0	0	0	0	3	1	2	0	0	0	0	0	0	0	0	1	2	0	0	0	0	0	0	0	0	0	0	0	0	0	0	0	0	1	0	0	0	0	1	0	0	0	0	0	0	0	0	0	1	0	2875	5	0	0	0	0	0	0	0	0	0	0	0	0	0	0	0	0	0	0	0	0	0	0	0	0	0	0	0	0	2	0	0	0	3	0	0	0	0	0	0	0	0	0	2	0	0	1228	0	0	0	0	5	0	0	1	19	0	0	27	0	26	0	7
AQ	0	1	0	0	0	0	0	0	2	0	0	0	0	0	0	0	0	0	0	0	0	0	0	0	0	0	0	0	0	0	0	0	0	0	0	0	0	0	0	0	0	1	0	0	0	0	0	0	0	0	0	0	0	0	0	0	0	0	0	0	0	1	0	0	0	0	0	0	0	0	0	0	0	0	0	0	0	0	0	0	0	0	0	0	0	0	0	0	0	0	0	0	0	0	0	1	0	0	0	0	0	3	0	0	0	0	0	0	0	0	0	0	0	0	0	0	0	0	0	0	0	0	0	0	0	0	0	1	0	0	0	0	0	0	0	0	0	0	0	0	0	0	0	0	0	0	0	0	0	0	0	0	0	0	0	0	0	0	4517	0	0	0	0	0	0	0	0	1	0	0	0	0	0	0	9
AV	0	0	1	2	0	8	0	6	1	0	10	0	0	0	0	0	0	6	2	0	0	48	0	38	0	12	0	38	1	0	0	0	0	73	0	0	1	5	0	10	0	2	0	2	0	0	1	0	0	44	0	0	0	0	7	0	0	13	0	0	28	1	6	0	0	11	0	14	0	57	0	0	0	0	0	0	54	116	3	0	1	33	0	102	2	14	0	1	53	0	5	0	2	1	17	23	41	0	0	0	0	0	0	87	0	0	0	0	0	15	0	1	357	0	1	2	0	92	41	1	0	0	0	0	0	4	0	2	0	0	0	0	0	0	0	0	0	22	0	10	0	0	0	0	0	29	0	0	0	1	7	0	0	0	27	17	0	1	0	0	0	3317	0	2	2	0	20	365	0	4	204	0	208	0	201
AZ	0	0	10	2	0	0	0	0	0	0	0	0	0	0	0	0	0	0	2	0	0	173	0	310	0	0	0	13	0	3	0	0	0	8	0	0	0	0	0	0	0	0	0	0	0	0	0	0	0	1	0	0	0	0	0	0	0	0	1	0	46	7	14	0	0	0	0	0	0	33	0	0	0	0	0	0	0	56	0	0	0	0	0	0	0	66	0	0	0	0	1	0	2	0	2	3	0	0	0	0	0	0	0	9	0	0	0	18	0	0	0	0	979	0	1	0	0	25	0	0	0	0	0	0	0	2	0	59	0	0	0	0	0	0	0	0	0	0	0	0	0	0	0	0	0	2	0	0	139	0	1	10	1	0	0	0	0	4	0	0	0	2	0	0	2	0	59	560	0	12	219	1	566	0	58
AY	1	1	0	4	0	5	3	0	0	0	0	0	0	0	0	0	0	0	0	0	0	37	0	5	0	14	0	56	0	1	0	0	0	0	0	0	2	0	0	0	2	0	0	0	1	3	0	0	0	25	0	0	0	0	0	0	0	0	1	0	0	0	0	0	162	0	7	8	0	0	0	2	0	0	0	0	0	5	14	0	0	0	0	0	0	20	0	0	0	0	0	0	5	3	2	0	0	0	0	0	0	0	0	0	98	0	0	0	0	0	0	0	148	0	0	0	67	0	0	0	0	0	0	0	0	3	0	0	0	0	0	0	0	0	0	0	0	0	1	0	0	1	0	0	0	0	0	0	0	0	0	0	0	0	1	0	1	12	0	0	0	2438	0	0	0	0	5	0	1	0	120	0	124	0	182
AB	0	1	0	1	0	0	0	0	0	0	0	0	0	0	0	0	0	0	0	0	0	13	0	230	0	0	0	0	0	0	3	0	0	27	0	0	0	0	0	0	0	0	0	0	1	0	3	2	0	0	0	0	0	0	0	0	0	0	0	0	33	0	0	1	0	0	0	0	0	0	0	0	0	0	0	0	0	31	0	1	0	0	0	0	0	7	0	0	16	0	0	0	0	0	1	3	7	0	0	0	9	0	0	0	0	0	0	9	0	0	2	0	61	0	0	0	0	0	0	0	0	0	0	0	2	15	0	0	0	1	0	0	0	0	0	0	0	0	0	0	0	3	0	0	0	10	0	0	0	0	0	0	9	0	0	0	0	0	2723	0	1	0	0	0	19	0	3	3	0	1	190	0	21	0	507
AG	0	0	2	0	69	4	0	0	0	0	0	0	0	0	0	0	2	0	0	6	0	34	0	24	0	4	0	1	2	0	0	0	0	77	0	0	2	0	0	5	3	69	0	0	0	0	1	0	0	0	0	0	13	0	2	0	0	1	0	0	1	4	4	0	0	13	2	2	0	13	0	0	0	0	0	0	0	47	0	0	0	25	0	4	0	7	0	0	234	0	2	0	1	8	6	0	37	0	0	0	1	0	0	3	0	0	0	0	0	0	0	2728	42	0	0	74	0	0	4	0	0	0	0	0	0	2	24	0	0	0	4	0	0	0	0	0	0	14	0	0	0	0	0	0	0	0	0	0	4	2	1	0	1	1	0	1	0	3	0	0	0	908	0	0	0	0	0	39	11	0	89	0	68	0	56
6	10	0	0	9	1	3	0	0	0	0	0	0	0	0	0	0	0	0	2	0	0	248	0	49	0	0	0	6	0	0	0	0	0	1	0	0	0	0	0	0	0	0	0	0	0	0	0	0	0	1	0	0	0	0	0	0	0	132	0	0	31	0	82	0	0	13	0	15	0	0	0	2	0	0	1	0	0	3	20	0	0	0	0	0	0	8	0	0	0	0	0	0	0	0	12	0	0	0	0	0	0	0	0	10	0	0	0	0	0	0	0	0	72	0	0	0	3	0	14	0	0	0	2	0	0	4	0	0	0	0	0	0	0	0	94	0	0	5	1	0	0	9	0	0	0	0	0	0	0	0	0	0	0	3	0	0	0	0	0	0	1	131	0	0	0	0	0	783	0	0	1023	0	112	0	642
70	1	0	0	7	0	0	1	0	0	0	0	0	0	0	0	0	0	0	6	0	0	283	0	283	0	130	0	4	0	4	0	0	0	0	0	0	3	0	0	0	0	0	0	0	0	0	0	0	0	0	0	0	0	0	0	0	0	5	0	0	0	0	241	0	0	0	0	8	0	0	0	1	0	0	0	0	0	3	123	0	0	1	0	0	0	10	0	0	0	0	0	0	0	0	0	0	0	0	0	0	2	0	0	0	0	0	0	1	0	0	0	0	21	0	0	0	0	0	0	0	0	0	0	0	0	16	0	0	0	0	0	0	0	0	0	0	0	0	0	0	0	4	0	0	0	0	0	0	0	0	0	0	1	0	0	0	0	0	0	0	0	0	0	0	0	4	0	695	0	0	145	0	1224	0	547
AL	0	0	7	0	0	0	0	0	0	0	0	0	0	0	0	0	0	0	1	0	1	0	0	1541	0	3	0	0	5	2	0	0	0	40	0	0	1	0	0	0	0	0	0	0	0	0	1	0	0	0	0	0	0	0	0	0	0	0	0	0	90	0	0	0	0	0	0	0	0	10	0	0	0	0	0	0	0	107	0	0	0	0	0	0	0	47	0	0	0	0	0	0	0	0	34	0	52	0	0	0	2	0	0	36	0	0	0	152	0	0	0	0	0	0	0	0	0	0	0	0	0	0	0	0	0	5	0	0	0	0	0	3	0	0	0	0	0	0	0	0	0	0	0	0	0	0	0	0	2	0	3	0	1	0	0	0	0	0	0	0	0	0	0	0	0	0	22	522	8	0	241	0	525	0	163
AJ	0	0	0	1	0	4	0	0	12	0	0	0	0	0	0	0	0	0	0	0	0	29	0	16	0	2	0	0	6	0	0	0	0	17	0	0	0	0	0	1	0	0	0	0	0	3	0	2	0	1	0	0	0	0	1	0	0	0	0	0	0	1	5	2	0	1	0	11	0	0	0	0	1	0	0	0	0	3	8	0	0	20	0	0	0	0	0	0	27	0	0	1	4	0	1	0	1	0	0	0	0	0	0	4	0	0	0	1	0	3	0	0	3	0	0	0	0	0	0	0	0	0	1	0	0	2	0	5	0	0	0	0	0	0	0	2	0	8	1	1	0	1	0	0	0	0	0	0	0	1	0	0	0	1	1	0	1	0	0	0	0	4331	0	0	5	3	0	3	16	0	19	0	25	0	82
AO	0	4	2	40	0	1	0	0	0	0	0	0	0	0	0	0	0	0	2	0	0	679	0	62	0	0	0	0	0	0	0	0	0	19	0	0	19	0	0	0	0	0	0	0	0	0	0	0	0	9	0	0	0	0	0	0	0	0	0	0	4	5	19	0	0	0	0	0	0	3	0	0	0	0	0	0	0	2	0	0	0	0	0	0	0	9	0	0	0	0	7	0	2	0	0	5	0	0	0	0	0	0	0	3	0	0	0	66	0	0	1	0	98	0	1	0	2	0	0	0	0	0	0	0	2	22	0	0	0	0	0	0	0	0	0	0	0	0	0	0	0	1	0	0	0	0	0	0	0	0	0	74	0	0	0	0	0	1	0	0	0	16	0	0	3	0	1	16	0	0	24	0	749	0	2066
73	0	0	5	2	0	0	0	8	2	0	44	0	4	0	0	0	0	0	0	0	0	64	0	84	0	167	0	66	4	1	0	0	0	2	0	0	6	0	0	0	0	1	0	25	0	0	0	1	0	7	0	0	16	0	1	0	0	63	0	0	5	2	58	0	0	73	0	15	0	33	0	1	0	0	0	0	56	27	67	0	3	8	0	511	0	5	0	0	155	0	0	0	1	5	6	0	1	0	0	0	1	0	0	1	0	0	0	4	0	18	0	0	27	152	0	43	0	0	98	0	0	0	0	0	0	56	0	5	0	0	0	0	0	0	12	0	0	1	1	0	0	0	0	0	0	0	0	0	0	2	3	2	0	0	8	37	0	5	0	0	0	0	0	5	2	3	5	270	0	3	21	0	412	0	1136
AM	0	0	3	1	0	0	0	0	0	0	0	0	0	0	0	0	0	4	0	0	0	53	0	432	0	0	0	0	0	0	0	0	0	468	0	0	1	0	0	0	2	0	0	0	1	0	3	0	0	3	0	0	0	0	0	0	0	0	0	0	5	6	0	1	0	1	0	1	0	11	1	0	0	0	0	0	0	96	0	0	0	0	0	0	0	3	0	0	0	0	2	0	3	0	1	0	0	0	0	0	0	0	0	84	0	0	0	16	0	0	0	0	0	0	0	0	0	0	0	0	0	0	0	0	0	0	0	3	0	1	0	0	0	0	0	4	0	0	0	0	0	0	0	0	0	0	0	0	0	1	0	1	1	0	0	0	0	0	0	0	0	2799	0	0	128	0	2	32	3	0	87	0	207	0	133
AN	0	10	1	8	0	3	2	60	0	0	0	6	0	1	0	0	0	0	0	0	0	629	0	533	0	279	0	1	0	0	0	0	0	21	5	0	3	0	0	7	0	15	0	0	0	0	0	0	0	0	0	0	0	0	5	0	0	0	0	0	45	10	2	1	0	17	0	317	68	32	4	0	0	1	0	11	149	21	25	0	0	280	1	13	1	13	0	0	29	0	7	0	9	0	3	38	14	0	0	0	10	4	0	21	0	0	0	18	0	86	0	0	179	0	0	0	20	13	24	0	0	0	0	0	1	35	0	12	0	1	36	0	0	0	0	0	0	55	0	186	0	0	0	0	0	14	0	0	1	0	0	18	3	0	8	24	0	1	0	0	2	239	0	0	2	4	6	268	2	5	227	0	305	0	1734
BV	0	0	0	0	0	1	0	0	1	0	0	0	0	0	0	0	0	0	0	0	0	0	0	0	0	0	0	0	0	0	0	0	0	1	0	0	0	0	0	0	2	0	0	0	0	0	0	0	0	0	0	0	0	0	0	0	0	0	0	0	0	0	0	0	0	0	0	0	0	0	0	0	0	0	0	0	0	0	0	0	0	0	0	0	0	0	0	0	0	0	0	0	1	13	0	0	0	0	0	0	0	0	0	0	0	0	0	0	0	0	0	0	0	0	1	0	4	1	0	0	0	0	0	0	0	0	0	0	0	0	0	0	0	0	0	0	0	0	0	0	0	0	0	0	0	0	0	0	0	0	0	0	0	0	0	0	0	0	0	0	0	6403	0	0	0	0	0	0	1	0	1	0	0	0	6
F	0	0	0	2	0	5	0	0	0	0	0	0	0	0	0	0	0	0	0	0	0	60	0	29	0	0	0	0	0	0	0	0	0	0	0	0	0	0	0	0	0	0	0	0	0	0	3	0	0	0	0	0	0	0	0	0	0	105	5	0	23	0	82	0	0	11	0	5	0	0	0	3	0	0	0	0	0	1	4	0	0	0	0	0	0	3	0	1	0	0	0	0	0	0	7	0	0	0	0	0	0	0	0	0	2	0	0	0	0	0	0	0	127	0	5	0	0	0	6	0	0	0	0	0	0	0	0	0	0	0	0	0	0	0	1	0	0	4	0	0	0	1	0	0	0	0	0	0	0	0	0	0	2	1	0	0	0	0	0	0	0	2358	0	0	0	0	0	296	0	0	214	0	86	0	56
BY	0	0	0	2	0	2	0	2	0	0	0	0	1	0	0	0	0	0	0	0	0	89	0	7	0	74	0	20	0	0	0	0	0	0	0	0	1	0	0	0	0	0	0	0	2	0	0	0	0	8	0	0	0	0	0	0	0	13	0	0	0	1	26	0	0	18	0	3	0	0	0	0	0	0	0	0	0	1	18	0	0	0	0	0	0	0	0	0	0	0	0	0	0	0	0	0	0	0	0	0	0	1	0	0	0	0	0	2	0	0	0	0	30	0	1	0	0	0	3	0	0	0	0	0	0	5	0	0	0	0	0	0	0	0	0	0	0	8	0	0	0	0	0	0	0	0	0	0	0	0	0	0	0	0	0	0	4	0	0	0	0	2671	0	0	0	3	6	0	0	0	74	0	332	0	189
G	0	1	0	0	0	1	0	0	0	0	0	0	0	0	0	0	0	0	0	0	0	1	0	0	0	0	0	0	0	0	0	0	0	0	0	0	0	0	0	0	0	0	0	0	0	0	4	2	0	0	0	0	0	0	0	0	0	0	0	0	0	0	0	3	0	0	21	3	0	0	0	0	0	0	0	0	0	5	5	0	0	0	0	0	0	0	0	3	2	0	0	0	2	0	0	0	0	0	0	0	0	0	0	0	0	0	0	0	0	0	0	0	33	0	0	0	0	0	0	0	0	0	0	0	0	0	0	0	0	0	1	0	0	0	0	0	0	0	1	0	0	0	0	0	0	0	0	0	0	0	0	0	0	0	0	0	0	1	1	0	0	2008	0	0	0	0	0	2	2	0	5	0	2	0	233
58	0	0	0	2	0	0	0	2	44	0	0	1	23	0	0	0	0	0	0	0	0	51	0	5	0	0	36	354	1555	0	0	1	0	0	0	0	3	0	0	0	21	0	0	4	0	1	0	7	0	3	0	0	0	0	0	0	0	0	0	0	0	3	17	15	0	1	0	38	0	0	2	0	0	0	0	0	0	2	211	0	0	21	0	0	0	1	0	0	61	0	0	0	43	133	0	0	0	0	0	7	0	0	0	0	0	0	0	39	7	0	0	0	37	0	0	0	0	0	0	0	0	0	0	0	0	45	0	14	0	4	5	0	0	0	0	14	0	1	0	0	0	4	0	0	0	0	0	0	0	0	0	0	0	0	1	0	22	4	3	0	0	0	0	0	0	0	1	2	0	0	30	4	227	0	1074
A	0	0	0	0	1	0	0	0	0	0	0	0	0	0	0	0	0	0	0	0	0	0	0	0	0	0	0	0	0	0	0	0	0	1	0	0	0	0	0	0	4	0	7	0	0	0	0	0	1	0	0	0	0	0	0	0	0	0	4	0	0	0	0	0	0	0	0	0	0	0	0	0	0	0	0	0	0	0	0	0	0	1	0	0	0	0	0	51	0	0	0	0	0	0	0	0	0	2	0	0	0	0	4	0	0	0	1	0	0	0	0	0	1	0	11	0	5	0	0	0	0	0	0	0	0	0	0	1	0	0	0	0	0	0	0	0	0	0	0	1	0	2	0	0	0	0	0	0	0	0	0	0	0	0	0	0	0	0	10	0	0	39	0	0	0	0	0	0	0	0	71	0	2	0	4298
BR	0	0	0	0	0	3	0	0	0	0	0	0	0	0	0	0	0	0	0	0	0	47	0	25	0	30	0	0	0	0	0	0	0	0	0	0	2	0	0	0	0	0	0	0	0	0	0	0	0	0	0	0	0	0	0	0	0	24	0	0	0	0	29	0	0	0	0	1	0	0	0	0	0	0	0	0	0	3	8	0	0	0	0	0	0	4	0	0	0	0	0	0	0	0	0	0	0	0	0	0	1	0	0	0	2	0	0	0	0	0	0	0	7	0	0	0	0	0	0	0	0	0	0	0	0	1	0	0	0	0	0	0	0	0	0	0	0	0	0	0	0	5	0	0	0	0	0	0	0	0	0	0	0	1	0	0	0	0	0	0	0	2420	0	0	0	0	26	912	0	0	203	0	116	0	47
B	0	0	0	1	0	1	0	1	0	0	3	0	1	0	0	0	2	0	0	0	0	13	1	27	0	2	0	19	2	0	0	0	0	21	0	0	1	8	0	1	4	0	0	9	0	0	1	0	0	6	0	0	0	0	1	0	0	0	0	0	4	1	0	0	0	10	0	6	0	4	0	0	0	0	0	0	42	7	5	0	0	15	0	38	0	1	0	1	30	0	1	0	0	0	6	3	2	0	0	0	1	1	0	1	0	0	0	0	0	14	0	0	20	0	0	6	2	1	4	0	0	0	0	0	0	3	0	1	0	0	0	0	0	0	0	0	0	5	0	3	0	0	0	0	0	1	0	0	0	1	1	1	0	0	1	3	0	0	0	0	0	2272	0	2	2	0	4	22	0	0	29	0	51	0	58
BU	0	0	2	0	0	0	0	6	4	0	51	0	5	0	0	0	0	0	0	0	1	28	0	26	0	86	0	13	2	1	3	0	0	2	0	0	2	0	0	0	0	3	0	28	0	0	0	2	0	2	0	0	23	0	0	0	0	143	0	0	15	4	10	0	1	82	0	16	0	44	0	0	0	1	0	1	93	25	47	0	6	24	0	252	1	0	0	0	124	0	0	1	0	0	34	1	6	0	0	4	0	0	0	2	0	0	0	3	0	62	0	0	8	0	0	34	0	0	68	0	0	0	0	0	0	26	0	2	0	0	0	2	0	0	3	0	0	9	0	3	0	1	0	0	0	41	0	0	0	3	1	0	0	0	10	29	0	1	605	0	3	3	0	1	8	1	13	375	0	2	549	0	109	0	460
C	0	0	0	2	0	13	0	10	21	0	0	0	9	0	0	0	0	0	0	0	0	39	1	32	0	0	0	210	2	1	0	0	0	8	0	0	73	1	0	0	0	0	0	0	0	0	0	0	0	1	0	0	0	0	0	0	0	0	0	0	0	6	20	0	0	5	0	30	0	0	1	0	0	0	0	0	0	0	18	0	0	3	0	0	3	1	0	0	7	0	1	0	3	6	4	0	0	0	0	6	10	2	0	3	0	0	0	2	1	0	0	3	15	0	0	0	1	0	0	1	0	0	0	0	1	52	0	2	0	0	2	0	0	0	0	1	0	8	0	0	0	0	0	0	0	0	0	0	0	0	0	0	1	0	0	0	0	0	0	0	2	1667	0	0	0	0	1	0	0	0	11	0	115	0	1402
55	0	18	0	10	0	0	4	1	2	0	0	135	0	1	0	0	0	0	0	0	0	498	0	15	0	48	0	87	0	1	1	0	0	5	0	0	2	0	0	0	0	91	0	4	3	3	0	6	0	9	0	1	0	0	1	0	0	7	1	0	6	0	0	0	0	20	2	4	0	0	9	3	0	0	0	0	0	78	45	0	0	42	0	0	2	6	0	0	0	0	2	1	0	0	6	3	1	0	0	1	0	0	0	0	0	0	0	30	0	0	0	0	315	0	1	0	0	0	1	0	0	0	0	0	25	17	0	34	0	0	5	0	0	0	0	0	0	0	0	0	1	16	0	0	0	7	0	0	0	1	0	0	0	0	0	0	5	0	18	0	2	0	0	11	0	0	9	136	0	0	807	0	446	0	543
L	0	0	0	0	0	0	0	0	0	0	0	0	0	0	0	0	0	0	0	0	0	18	0	0	0	4	0	0	1	0	0	0	0	0	0	0	0	0	0	0	0	0	0	0	0	0	0	0	0	0	0	0	0	0	0	2	0	0	0	0	0	0	0	0	0	0	0	1	0	0	0	0	0	0	0	0	0	0	0	0	0	0	0	0	0	0	0	1	0	0	0	0	0	0	0	0	0	0	0	0	0	0	0	0	0	0	0	0	0	9	0	0	2	0	2	0	0	0	0	1	0	0	0	0	0	6	0	0	0	0	0	0	0	0	0	0	0	0	1	2	0	0	0	0	0	0	0	0	0	0	0	0	0	0	0	0	0	0	3709	0	0	0	0	0	0	0	0	0	0	0	19	0	0	0	239
M	0	2	0	2	0	0	0	0	1	0	0	0	0	0	0	0	0	0	0	0	0	58	0	10	0	11	0	0	0	0	0	0	0	213	0	0	1	0	0	0	132	4	0	0	0	0	0	0	0	4	0	0	0	0	0	0	0	0	0	0	8	0	0	0	0	0	0	8	0	0	0	0	0	0	0	90	0	14	79	0	0	76	0	0	2	3	0	1	0	0	0	0	444	0	0	0	3	0	0	0	0	7	0	0	0	0	0	0	5	4	0	0	125	0	0	0	0	0	0	0	0	0	0	0	1	8	0	398	0	0	0	0	11	0	0	0	0	0	0	0	0	1	0	0	0	5	0	0	0	0	0	0	0	0	0	0	0	0	151	0	3	0	0	0	0	0	2	1676	0	0	59	51	22	530	178
N	0	0	0	0	0	0	0	0	0	0	0	0	0	0	0	0	0	0	0	0	0	0	0	0	0	0	0	0	0	0	0	0	0	0	0	0	0	0	0	0	0	0	0	0	0	0	0	0	0	0	0	0	0	0	0	0	0	0	0	0	0	0	0	0	0	0	1	1	0	0	0	0	0	0	0	0	0	0	0	0	0	0	0	0	0	0	0	0	0	0	0	0	0	0	0	0	0	0	0	0	0	0	0	0	0	0	0	0	0	0	0	0	1	0	0	0	1	0	0	0	0	0	0	0	0	0	0	0	0	0	0	0	0	0	0	0	0	0	0	0	0	0	0	0	0	0	0	0	0	0	0	0	0	0	0	0	0	0	0	0	0	4002	0	0	0	0	0	0	0	0	0	0	0	0	0
CA	0	0	1	0	0	2	0	0	0	0	2	0	0	0	0	0	0	0	0	0	0	8	0	8	0	77	0	0	0	0	8	0	0	3	0	0	0	0	0	0	0	0	0	0	0	1	1	1	0	1	0	0	0	0	0	0	0	21	0	0	21	1	0	3	0	15	0	2	0	54	0	0	0	4	0	0	0	2	2	0	0	0	0	9	0	2	0	1	1	0	0	2	0	0	0	4	50	0	0	1	0	0	0	11	0	0	0	0	0	0	0	0	22	0	0	5	0	0	72	0	0	0	0	0	0	4	0	0	0	0	0	0	0	0	17	0	0	2	0	0	0	1	0	0	0	0	0	0	0	2	2	1	0	0	21	10	0	2	3313	0	1	12	0	24	9	1	7	480	2	2	283	0	39	0	88
BZ	0	0	0	0	0	0	0	0	1	0	0	0	0	0	0	0	0	0	0	0	0	0	0	2	0	0	0	0	0	0	0	0	0	0	0	0	0	0	0	0	0	0	0	0	0	0	0	0	0	0	0	0	2	0	0	0	0	0	0	0	0	2	0	0	0	0	0	0	0	0	0	0	0	0	0	0	0	0	1	0	0	0	0	0	0	0	0	0	2	0	0	0	0	0	0	0	0	0	0	0	0	0	0	0	0	0	0	0	0	0	0	0	0	0	0	0	0	0	0	0	0	0	0	0	0	0	0	1	0	0	0	0	0	0	0	0	0	0	0	0	0	0	0	0	0	0	0	0	0	0	0	0	0	1	0	0	0	0	5086	0	0	0	0	0	0	0	0	0	0	0	1	0	2	0	6
J	0	4	0	4	0	4	0	0	9	0	0	0	11	0	0	0	0	0	0	0	0	94	0	60	0	6	0	86	4	0	0	0	0	3	0	0	1	0	0	0	0	0	0	0	0	0	0	0	0	0	0	0	0	0	0	0	0	0	0	0	0	0	7	1	0	3	0	106	0	0	0	0	5	0	0	4	0	0	14	0	0	24	0	0	0	0	0	0	0	0	0	0	4	0	0	0	0	0	0	0	1	0	0	0	0	0	0	0	0	0	0	0	3	0	0	0	0	0	0	0	0	0	0	0	1	10	5	6	0	0	2	0	0	0	0	0	0	5	0	3	0	4	0	0	0	0	0	0	0	0	0	21	9	0	0	0	0	0	0	0	0	2979	0	0	0	3	0	2	0	0	49	0	143	0	407
K	0	0	0	0	0	1	0	0	0	0	0	0	0	0	0	0	0	0	0	0	0	2	0	29	0	0	0	0	0	0	0	0	0	0	0	0	0	0	0	0	0	0	1	0	0	0	2	0	0	0	0	1	0	0	0	0	0	1	0	0	81	0	0	0	0	0	0	0	0	0	0	1	0	0	0	0	0	11	0	0	0	0	0	0	0	6	0	6	1	0	0	0	0	0	0	0	0	0	0	0	0	0	0	0	0	0	0	0	0	0	0	0	1	0	5	0	0	0	0	0	0	0	2	0	0	0	0	0	0	0	0	0	0	0	0	0	0	0	0	0	0	0	0	0	0	0	0	0	0	0	0	0	1	0	0	0	0	0	0	0	0	2914	0	0	0	0	0	398	0	0	78	0	68	0	214
BF	0	0	0	0	0	1	0	0	1	0	0	0	0	0	0	0	0	0	0	0	0	2	0	2	0	0	0	17	0	0	0	0	0	0	0	0	0	0	0	0	0	0	0	0	0	0	0	1	0	0	0	0	0	0	0	0	0	0	0	0	0	2	0	0	0	0	0	4	0	0	0	0	0	0	0	0	0	0	8	0	0	4	0	0	0	0	0	0	3	0	2	0	1	1	0	0	0	0	0	0	0	0	0	0	0	0	0	2	0	0	0	0	1	0	0	0	0	0	0	0	0	0	0	0	0	2	0	2	0	0	0	0	0	0	0	0	0	0	0	0	0	0	0	0	0	0	0	0	0	0	0	0	0	0	0	0	0	0	0	0	0	4218	0	0	0	0	0	1	0	0	2	0	15	0	25
U	0	0	0	0	0	0	0	0	0	0	0	0	0	0	0	0	0	0	0	0	0	0	0	0	0	0	0	0	0	0	0	0	0	0	0	0	0	0	0	0	0	0	0	0	0	0	0	0	0	0	0	0	0	0	0	0	2	0	0	0	0	0	0	0	0	0	0	0	0	0	0	0	0	0	0	0	0	0	0	0	0	0	0	0	0	0	0	1	0	0	0	0	0	0	0	0	0	0	0	0	0	0	0	0	0	0	0	0	0	0	0	0	0	0	2	0	0	0	0	0	0	0	0	0	0	0	0	0	0	0	0	0	0	0	0	0	0	0	0	0	0	0	0	0	0	0	0	0	0	0	0	0	0	0	0	0	0	0	4861	0	0	0	0	0	0	0	0	0	0	0	0	0	1	0	0
BG	0	0	0	1	1	10	0	0	5	105	0	0	0	0	0	6	0	0	1	0	0	20	0	15	0	8	0	1	8	0	0	0	0	6	30	0	2	0	0	0	0	4	0	4	0	0	0	0	0	0	0	0	0	0	0	0	0	0	0	0	0	2	0	0	0	13	12	5	0	0	0	0	108	6	0	1	105	0	23	0	3	14	1	6	6	0	0	3	129	0	5	0	1	8	4	1	0	0	0	0	19	3	0	3	0	0	1	0	0	52	0	0	0	0	1	0	0	0	6	0	0	0	0	0	0	4	32	0	0	0	0	11	0	0	0	0	0	1	0	70	0	0	0	0	0	0	0	0	2	0	0	5	0	0	31	1	0	0	0	0	0	902	0	0	2	0	1	714	0	0	12	0	26	0	1068
W	0	0	30	0	0	5	0	0	0	0	0	1	3	0	0	0	0	0	1	0	0	1	3	64	0	41	0	1	0	0	5	0	0	832	0	0	15	0	0	22	1	2	0	0	0	0	1	0	0	0	0	0	0	0	7	0	0	0	0	0	73	5	1	2	0	40	0	1	14	134	0	0	0	4	0	2	0	17	4	0	0	0	0	0	3	4	0	0	10	0	7	0	4	12	0	252	80	0	0	0	2	1	0	108	0	0	0	0	1	0	0	1	64	0	0	0	34	175	16	82	0	0	0	0	3	102	0	0	0	0	0	0	0	0	0	0	8	16	0	0	0	1	0	0	0	32	0	0	82	0	5	4	1	0	79	25	0	1	7	0	2	349	0	104	40	1	14	333	1	3	170	0	221	0	3420
BI	7	0	0	0	0	0	0	0	0	0	0	0	0	0	0	0	0	0	0	0	0	0	0	0	0	0	0	11	0	0	0	0	0	0	0	0	0	0	2	0	0	0	0	0	0	0	0	0	0	0	0	0	0	0	0	0	0	0	0	0	0	0	0	0	0	0	0	0	0	0	0	0	0	0	0	0	0	0	0	0	0	0	0	0	0	0	0	0	0	0	0	0	0	0	0	0	0	0	0	0	0	0	0	0	0	0	0	0	0	0	0	0	0	9	0	0	0	0	0	0	0	0	0	0	0	0	0	0	0	0	0	0	0	0	0	0	0	0	0	0	0	0	0	0	0	0	0	0	0	0	0	0	0	0	0	0	0	0	4652	0	0	0	0	0	0	0	0	0	0	0	0	0	1	0	2
V	0	0	0	0	0	0	0	27	2	0	0	0	52	0	0	0	0	0	0	0	0	9	0	29	0	0	0	17	0	0	0	0	0	66	0	0	0	0	0	0	1	5	1	2	0	0	0	0	0	0	0	0	0	0	0	0	0	0	0	0	1	0	3	0	0	1	0	10	0	0	0	0	0	1	0	0	0	0	3	0	0	6	0	0	0	0	0	0	5	0	1	0	0	0	0	0	1	0	0	0	0	0	0	1	0	0	0	0	0	3	0	2492	8	0	0	0	0	0	2	0	0	0	0	0	0	6	0	0	0	0	0	0	0	0	0	0	0	20	0	0	0	0	0	0	0	0	0	0	0	0	0	7	1	0	0	0	0	0	636	0	0	0	0	1	18	0	0	4	0	0	6	0	17	0	112
BB	0	0	0	0	0	0	0	1	0	0	0	0	0	0	0	1	1	0	0	0	0	17	0	12	0	3	0	12	4	0	0	0	0	3	0	0	0	0	0	2	0	0	0	0	0	0	0	1	0	3	0	0	5	0	0	0	0	0	0	0	0	0	0	0	0	17	0	5	0	1	0	0	0	0	0	0	25	3	0	0	0	10	0	0	0	0	0	0	10	0	0	0	0	0	1	0	0	0	0	0	0	0	1	0	0	0	0	0	0	6	0	3012	7	0	0	3	1	0	0	0	0	1	0	0	0	2	0	1	0	0	0	0	0	0	0	0	0	6	0	3	0	0	0	0	0	2	0	0	2	0	0	1	0	0	0	0	0	0	1976	0	0	8	0	2	0	1	1	8	1	0	16	0	21	1	40
P	0	9	0	14	0	0	1	0	0	0	0	0	0	0	0	0	0	0	0	0	0	132	0	0	0	88	0	8	0	0	0	0	0	0	0	0	0	0	0	0	0	0	0	0	6	0	0	0	0	1	0	0	0	0	0	0	4	0	1	0	18	0	0	0	2	0	0	10	0	0	0	0	0	0	0	0	0	30	0	0	0	0	0	0	0	6	0	3	3	0	0	0	10	12	4	0	0	0	0	0	0	0	0	0	15	0	0	0	0	0	1	0	49	0	0	0	0	1	3	0	0	0	0	0	0	3	0	0	0	0	0	0	0	0	0	0	0	2	0	0	0	2	0	0	0	4	0	0	0	0	0	0	0	1	0	6	0	0	0	0	0	3223	0	0	0	0	4	57	0	0	150	0	47	0	139
BC	0	1	0	0	0	0	0	0	0	0	0	1	0	1	0	0	0	0	0	0	0	12	0	5	0	13	0	4	0	0	8	0	0	0	0	0	0	0	0	0	0	0	0	0	0	0	1	1	0	1	0	0	0	0	0	0	0	32	0	0	18	0	0	0	0	4	0	0	0	0	0	0	0	0	0	0	0	11	0	0	0	5	0	0	0	1	0	0	0	0	0	0	0	0	4	0	6	0	0	0	0	0	0	0	0	0	0	0	0	0	0	0	4	0	0	0	0	0	2	1	0	0	0	0	2	2	0	2	0	0	2	0	0	0	0	0	0	0	0	0	1	0	0	0	0	15	0	0	0	0	0	0	0	0	1	0	1	0	4593	0	6	0	0	0	0	0	16	37	0	0	132	0	3	0	8
S	1	0	0	5	0	1	0	0	0	0	0	0	0	0	0	0	0	0	1	0	0	61	0	0	0	5	0	0	0	0	0	0	0	1	0	0	0	0	0	0	0	0	0	0	0	0	0	0	0	0	0	0	0	0	0	0	0	0	0	0	0	754	0	0	0	0	0	0	0	0	10	30	1	0	0	0	0	0	0	0	0	0	0	0	0	7	0	0	1	0	73	0	1	0	0	0	0	0	0	0	0	0	0	0	0	0	0	0	0	0	0	0	0	0	0	0	0	0	0	0	0	0	0	0	0	1	1	2	0	0	0	0	0	0	0	0	0	0	0	0	0	0	0	0	0	0	0	0	0	0	0	0	0	0	0	0	0	0	0	0	0	861	0	0	0	0	0	47	0	0	22	0	3013	0	9
108	0	0	18	8	0	0	0	0	0	0	3	0	6	0	0	0	0	5	4	9	0	136	0	321	0	0	0	148	0	4	0	10	0	152	0	0	2	0	0	0	0	0	0	6	0	0	0	0	0	12	0	0	0	0	0	0	0	0	0	1	8	8	36	1	0	2	0	0	0	51	3	0	0	0	0	0	0	73	0	0	9	0	0	0	0	22	0	0	1	0	0	0	11	0	5	55	18	0	0	0	0	0	0	10	0	0	0	14	0	0	0	0	477	0	0	257	0	2	0	0	84	0	2	0	2	4	0	68	0	0	0	0	0	0	0	0	0	0	1	0	2	1	0	1	0	8	0	0	2	0	5	12	2	0	0	0	0	7	0	0	1	0	0	0	3	0	6	752	0	3	273	0	717	0	270
BE	0	0	0	0	0	0	0	0	0	0	0	0	0	0	0	0	0	0	0	0	0	0	0	0	0	0	0	0	0	0	0	0	0	0	0	0	0	0	0	0	0	0	0	0	0	0	0	0	0	0	0	0	0	0	0	0	0	0	0	0	0	0	0	0	0	0	0	0	0	0	0	0	0	0	0	0	0	0	0	0	0	0	0	0	0	0	0	0	0	0	0	0	0	0	0	0	0	0	0	0	0	0	0	0	0	0	0	0	0	0	0	0	0	0	0	0	0	0	0	0	0	0	0	0	0	0	0	0	0	0	0	0	0	0	0	0	0	0	0	0	0	0	0	0	0	0	0	0	0	0	0	0	0	0	0	0	0	0	4746	0	0	0	0	0	0	0	0	0	0	0	3	0	0	0	5
107	0	0	3	4	0	0	0	5	0	0	1	1	7	1	0	0	0	4	0	0	0	179	0	165	0	42	0	37	0	5	0	0	0	78	0	0	16	3	0	7	0	0	0	13	0	0	0	1	0	12	0	0	0	0	4	0	0	8	0	0	16	2	11	0	0	47	0	3	0	94	0	0	0	0	0	0	182	120	8	0	0	97	0	28	0	54	0	0	309	0	1	0	1	2	1	22	5	0	0	1	3	0	0	18	0	0	0	1	0	0	0	0	228	1	0	82	1	190	29	1	0	0	0	0	5	22	0	14	0	1	0	0	0	0	0	0	0	11	0	2	1	0	0	0	0	2	0	1	0	2	10	3	3	0	61	92	0	0	0	0	0	0	0	4	3	4	23	704	0	1	101	0	471	0	278
BN	0	0	0	2	0	2	0	0	0	0	0	0	0	0	0	0	0	0	0	0	0	34	0	4	0	14	0	0	0	0	0	0	0	0	0	0	2	0	0	0	0	0	0	0	0	0	1	0	0	0	0	0	0	0	0	0	0	1	0	0	0	0	20	0	0	0	0	0	0	0	0	0	0	0	0	0	0	1	3	0	0	0	0	0	0	1	0	0	0	0	0	0	0	0	0	0	0	0	0	0	0	0	0	0	0	0	0	0	0	0	0	0	11	0	0	0	0	0	0	0	0	0	0	0	0	0	0	0	0	0	0	0	0	0	0	0	0	0	0	0	0	2	0	0	0	0	0	0	0	0	0	0	0	0	0	0	0	0	0	0	0	1760	0	0	0	0	3	361	0	0	122	0	26	0	34
64	1	0	0	0	0	1	0	0	0	0	0	0	0	0	0	0	0	0	0	0	0	1	0	0	0	0	0	0	0	0	0	0	0	0	0	0	0	0	0	0	0	0	0	0	0	0	0	4	0	0	1	1	0	0	0	2	2	0	0	136	7	0	0	0	0	0	0	0	0	0	0	8	0	0	0	0	0	0	0	0	0	0	0	0	0	10	0	1	0	0	0	0	0	1	0	0	0	0	0	0	0	0	0	1	0	0	0	74	4	0	0	0	0	1607	1	0	99	0	0	0	0	0	0	0	0	0	0	0	0	48	0	0	0	0	0	144	0	0	0	0	0	99	0	0	0	0	0	0	0	0	0	0	0	0	0	0	0	3	0	0	0	154	0	0	0	0	0	0	0	0	1991	0	5	0	0
65	0	33	0	0	0	3	131	10	13	2	0	1	23	0	0	0	0	0	0	0	0	96	0	2	0	100	0	157	90	0	0	0	0	0	0	0	1	0	68	7	1	7	0	8	64	1	0	0	0	0	0	0	0	0	1	0	0	17	0	0	0	0	0	2	0	85	11	41	0	0	0	0	0	4	1	0	0	0	170	0	0	4	0	0	0	2	0	0	1	0	0	0	23	2	10	0	0	0	0	28	0	13	0	2	0	0	0	0	0	191	0	0	110	643	2	0	0	0	4	0	0	0	0	0	0	17	0	3	0	0	2	0	0	0	0	4	0	0	1	0	0	12	0	0	0	0	0	0	6	0	0	1	0	0	0	2	0	0	1	0	0	28	0	4	0	0	8	7	18	0	226	0	226	0	1320
103	0	0	0	0	0	0	0	0	0	0	0	0	0	0	0	0	0	0	0	0	0	0	0	0	0	0	0	0	0	1	0	0	0	0	0	0	0	0	0	0	0	0	1	0	0	0	0	0	1	0	0	0	0	0	0	0	1	0	7	0	0	0	0	0	0	0	0	0	0	0	0	0	0	0	6	0	0	5	0	0	0	0	0	0	0	15	0	2	0	0	0	0	0	0	0	0	0	0	0	0	0	0	1	0	0	0	0	0	0	0	0	0	1	2198	2	0	0	0	0	0	0	0	0	0	0	0	0	0	0	0	0	0	0	0	0	0	0	0	0	0	0	0	0	0	0	0	0	0	0	0	0	0	0	0	0	0	0	0	2	0	0	1	0	0	0	0	0	0	0	0	0	0	42	0	2935
61	116	0	0	0	0	0	0	0	0	0	0	0	0	0	0	0	0	0	0	0	0	0	0	4	0	0	0	3449	2	0	0	0	0	0	0	0	0	0	0	0	0	0	0	0	0	0	0	0	0	0	0	0	0	0	0	0	0	0	2	1	0	0	0	0	0	0	0	0	0	0	0	0	0	0	0	0	0	18	0	0	0	0	0	0	0	0	0	0	0	0	0	0	0	0	0	0	0	0	0	0	0	0	0	0	0	0	0	0	0	0	0	0	0	612	11	0	0	0	0	0	0	0	0	0	0	0	0	0	0	0	0	0	0	0	0	0	0	0	0	0	0	0	314	0	0	0	0	47	0	0	0	0	0	0	0	0	0	0	126	0	0	1	0	0	0	0	0	0	0	0	0	0	274	0	96
BL	0	0	0	0	1	1	0	0	0	0	0	0	0	0	0	0	0	0	0	0	0	1	0	0	0	0	0	0	0	0	0	0	0	0	0	0	0	0	0	0	0	0	3	0	0	0	0	0	0	0	0	4	0	0	1	1	0	0	5	1	1	0	0	0	0	0	0	0	0	0	1	2	0	0	4	0	0	2	0	0	0	0	0	0	0	0	0	17	0	0	0	0	0	0	0	0	0	4	0	0	0	0	0	0	3	0	2	14	0	0	0	0	0	0	9	0	33	0	0	0	0	0	0	0	0	0	0	1	0	7	0	0	0	0	0	45	0	0	0	0	0	12	0	0	0	0	0	0	0	0	0	0	0	9	0	0	0	0	5	0	0	2147	0	0	0	0	0	0	0	0	340	0	15	0	0
Z	0	0	0	0	0	0	0	0	0	1	0	0	0	0	0	0	0	0	0	0	0	6	0	2	0	4	0	0	0	0	0	0	0	54	0	0	0	0	0	1	0	0	1	0	0	1	0	0	0	3	0	0	0	0	1	0	0	0	0	0	0	0	4	2	0	11	0	0	0	0	0	0	0	0	0	0	0	8	1	0	0	1	0	0	0	2	0	2	9	0	0	0	0	0	1	1	5	0	0	0	0	0	0	11	0	0	0	0	0	0	0	0	1	0	0	0	0	0	0	0	0	1	0	0	0	0	3	1	0	0	2	0	0	0	0	0	0	5	0	0	0	0	0	0	0	0	0	0	2	4	0	0	0	0	2	0	0	0	2	0	0	4521	0	0	1	0	1	0	9	0	27	0	1	0	14
BM	0	1	8	0	0	5	0	3	2	21	0	1	9	0	0	0	0	0	0	0	0	10	0	0	0	41	0	44	2	0	0	0	0	0	0	0	0	0	0	1	7	0	0	2	5	0	0	0	0	0	0	0	0	0	2	0	0	17	0	0	3	0	0	22	0	14	0	49	0	0	2	0	0	7	0	0	0	0	20	0	0	1	0	0	0	0	4	1	2	0	0	0	84	104	9	0	0	0	0	1	0	4	0	3	0	0	0	0	0	14	0	0	4	3	0	0	0	0	4	0	0	0	0	0	0	6	0	8	0	0	0	0	0	0	0	43	0	0	0	0	0	0	0	0	0	0	0	0	1	0	0	1	0	0	0	1	0	0	0	0	0	1526	0	0	0	0	6	21	184	0	30	0	6	0	356
CZ	0	0	0	0	0	0	0	0	0	0	0	0	0	0	0	0	0	0	0	0	0	0	0	23	0	0	0	0	0	0	0	0	0	1	0	0	4	0	0	0	0	0	1	0	0	0	0	0	0	0	0	0	0	0	0	0	0	0	1	0	0	0	0	0	0	0	0	0	0	0	0	0	0	0	0	0	0	0	0	0	0	1	0	2	0	0	0	4	0	0	1	0	0	0	0	0	0	0	1	0	1	0	0	0	0	0	1	0	0	0	0	0	0	0	2	0	2	0	0	0	0	0	0	0	0	0	0	0	0	0	0	0	0	0	0	0	0	0	0	0	0	0	0	0	0	0	0	0	0	0	0	1	0	0	9	0	0	0	4002	0	0	8	0	0	0	0	0	55	0	0	0	0	1	0	49
48	0	0	0	0	0	17	0	4	0	0	0	0	1	1	0	0	1	0	0	0	0	67	0	23	0	2	0	52	3	0	0	0	0	20	0	0	4	22	0	1	0	0	0	7	0	0	1	0	0	7	0	0	0	0	0	0	0	2	0	0	0	1	6	0	0	2	0	2	0	3	0	0	0	0	0	0	1395	7	6	0	0	280	0	2	0	3	0	0	7	0	0	0	0	1	0	4	1	0	0	0	0	0	0	3	0	0	0	1	0	68	0	0	160	0	0	0	0	4	2	0	0	0	0	0	0	10	0	0	0	0	0	0	0	0	0	0	0	5	1	24	0	0	0	0	0	0	0	0	2	0	0	0	1	0	0	4	0	0	2	0	0	208	0	4	0	0	1	70	0	0	18	0	1943	0	242
CY	0	0	0	0	0	0	0	0	0	0	0	0	0	0	0	0	0	0	0	0	0	1	0	0	0	0	0	0	0	0	0	3	0	0	0	0	1	0	0	0	0	0	17	0	0	0	0	0	0	0	0	5	0	0	0	9	29	0	31	1	0	0	0	0	0	0	0	0	0	0	0	0	0	0	8	0	0	10	0	0	0	1	0	0	0	13	0	109	0	0	0	0	0	0	0	0	0	10	1	0	0	0	2	0	8	606	22	0	0	0	19	0	0	0	26	0	0	0	0	0	0	0	0	769	0	1	0	0	0	0	2	0	0	0	0	0	0	0	0	0	0	0	0	0	0	0	345	0	0	0	0	0	0	33	0	0	0	0	121	412	0	20	0	0	0	0	0	0	0	0	0	0	35	0	1971
CW	0	1	0	0	0	0	1	0	0	0	0	0	0	0	0	0	0	0	0	0	0	1	0	0	0	46	0	0	0	0	0	0	0	0	0	0	0	0	0	0	7	0	1	0	0	2	0	0	0	0	0	0	0	0	0	0	0	0	1	0	1	0	0	0	19	0	16	2	0	0	0	1	0	0	0	0	0	0	9	0	0	0	0	0	0	0	0	1	1	0	0	0	31	35	0	0	0	0	0	0	0	0	0	0	4	0	0	0	4	0	0	36	36	0	0	0	0	0	0	0	0	0	0	0	10	3	0	10	0	1	0	0	0	0	0	0	0	0	0	0	0	2	0	0	0	0	0	0	0	0	0	0	0	0	0	0	0	0	2	0	0	4169	0	1	0	0	2	2	0	0	44	0	53	0	121
94	0	0	0	0	0	0	0	0	0	0	0	0	0	0	0	0	0	0	0	0	0	1	0	1	0	129	0	0	0	0	0	99	0	0	0	0	0	0	6	0	0	0	0	0	0	0	0	0	0	0	1	0	0	0	0	0	0	0	0	0	0	0	0	0	0	0	0	0	0	0	0	0	0	0	1	0	0	33	0	0	0	0	0	0	0	5	0	0	0	0	0	0	0	0	0	0	0	0	0	0	0	0	0	0	0	0	0	0	0	0	0	0	0	541	0	0	0	0	0	0	2	0	0	0	0	1	0	0	0	0	0	0	0	0	0	0	0	0	0	0	0	7	0	0	4	0	0	0	0	0	0	0	0	0	0	0	0	0	1	0	0	0	0	0	0	0	0	0	0	0	111	0	96	0	4296
CU	0	4	0	2	0	3	0	0	0	0	0	0	0	0	0	0	0	0	0	0	0	85	1	13	0	0	0	1	0	0	0	0	0	190	0	0	6	0	0	0	2	0	0	11	0	0	2	1	0	0	0	0	0	0	0	0	0	18	1	0	0	14	30	0	0	12	16	3	0	0	0	0	0	0	0	6	0	2	10	0	0	0	0	0	0	0	0	7	0	0	2	0	1	1	0	5	0	0	0	0	1	0	0	0	0	0	0	1	0	0	0	0	15	0	0	0	0	0	2	1	0	790	0	0	1	3	0	0	0	2	0	0	0	0	0	0	0	11	0	0	0	2	0	0	0	0	0	0	0	0	0	1	0	0	0	1	0	4	0	0	0	2365	0	4	54	1	0	5	2	0	119	0	34	0	133
DC	0	0	0	1	0	4	0	3	0	0	7	1	2	0	0	0	0	0	0	0	1	13	0	7	0	8	0	6	0	0	0	0	0	10	0	0	0	0	0	10	0	2	1	3	0	0	3	0	0	3	0	0	4	1	7	0	0	1	0	0	22	0	2	0	0	23	0	1	0	65	0	0	0	0	0	0	18	11	1	0	1	25	0	35	0	2	0	1	100	0	0	0	0	2	11	4	23	0	0	0	0	0	0	11	0	0	0	0	0	2	0	0	10	0	0	28	0	122	17	0	0	0	0	0	2	1	0	5	0	0	0	3	0	0	0	0	0	0	0	8	6	0	0	0	0	42	0	0	0	4	2	0	0	0	19	11	0	0	0	0	0	3356	0	1	0	0	9	269	0	2	146	0	50	0	52
CI	0	0	0	1	0	7	0	21	10	0	0	0	3	0	0	0	1	0	0	0	0	15	0	16	0	1	0	12	20	0	0	0	0	14	0	0	0	48	0	0	0	0	1	5	0	0	0	1	1	0	0	0	3	0	3	0	0	3	1	0	0	0	0	0	0	10	0	24	0	4	0	0	0	0	0	0	35	5	24	0	0	17	0	5	1	1	0	0	41	0	1	1	6	6	3	7	1	0	0	1	0	4	0	0	0	0	0	1	1	20	0	0	0	0	0	0	0	0	3	4	2	0	0	0	0	13	1	5	0	0	0	0	0	0	1	0	0	2	0	2	0	0	0	3	0	0	0	0	6	1	0	0	1	0	6	2	0	3	0	0	0	3494	0	0	5	4	0	32	0	0	37	0	30	0	200
CJ	0	0	0	6	0	3	0	0	0	0	0	0	0	0	0	1	0	0	0	0	0	94	0	7	0	65	0	1	0	0	0	0	0	0	0	0	0	0	0	0	0	0	0	0	0	0	3	0	0	11	19	0	0	0	0	0	0	18	0	0	0	1	8	0	0	18	0	0	0	0	0	0	0	0	0	0	0	1	2	0	0	0	0	0	0	0	0	1	0	0	0	0	0	0	0	0	0	0	0	0	0	0	0	0	0	0	0	0	0	0	1	0	34	0	0	0	0	0	4	0	0	0	0	0	0	9	0	0	0	0	0	0	0	0	0	0	0	23	0	1	0	0	0	0	0	0	0	0	0	0	0	0	2	0	0	0	3	0	1	0	2	2315	0	3	0	9	4	0	0	0	361	0	202	0	14
CH	0	0	0	0	0	0	0	0	0	0	0	0	0	0	0	0	0	0	0	0	0	0	0	5	0	0	0	0	0	0	0	0	0	0	0	0	0	0	0	0	0	0	0	0	0	0	0	0	0	0	0	0	0	0	0	0	0	0	0	0	0	0	0	0	0	0	0	0	0	0	0	0	0	0	0	0	0	0	0	0	0	0	0	0	0	0	0	0	0	0	0	0	0	0	0	0	0	0	0	0	0	0	0	0	0	0	0	3	0	0	0	0	0	0	1	0	0	0	0	0	0	0	0	0	0	0	0	0	0	0	0	0	0	0	0	0	0	0	0	0	0	0	0	0	0	0	0	0	0	0	0	0	0	0	0	0	0	0	5263	0	0	0	0	0	0	0	0	0	0	0	0	0	3	0	4
CC	0	2	0	0	0	0	0	0	0	0	0	0	0	0	0	0	0	0	0	0	0	2	0	9	0	0	0	55	0	0	0	0	0	2	0	0	0	0	0	0	0	0	0	0	0	0	2	2	0	0	1	1	0	0	0	1	0	0	0	0	24	0	0	2	0	0	0	0	0	0	0	0	0	0	2	7	0	2	0	0	0	0	0	0	0	1	0	4	0	0	0	0	0	0	0	0	0	2	0	0	0	0	0	0	3	0	0	15	0	0	0	0	0	0	4	2	0	0	0	0	0	0	0	0	3	0	0	2	0	2	0	0	0	0	0	0	0	0	0	0	0	1	0	0	0	1	0	0	0	0	0	22	0	2	0	0	0	89	4	0	0	4036	0	0	0	0	1	53	0	0	39	0	25	0	9
CD	0	0	0	0	1	0	0	0	0	0	0	0	0	0	0	0	0	0	0	0	0	1	0	1	0	1443	0	0	0	0	0	0	0	0	0	0	0	0	0	0	0	0	0	0	0	0	1	0	1	0	0	0	0	0	0	0	0	1	3	0	0	0	0	0	0	13	0	0	0	0	0	0	0	0	0	0	0	14	0	0	0	1	0	0	0	151	72	8	0	0	0	0	0	0	0	0	0	0	0	0	0	0	0	0	0	0	0	0	0	0	0	0	0	0	4	0	0	0	4	0	0	0	0	0	0	0	0	0	0	0	0	0	0	0	0	0	0	0	0	0	0	14	0	0	0	0	0	0	0	0	0	0	0	7	0	0	0	0	32	0	0	9	0	0	1	3	0	1	0	0	583	0	38	0	1996
51	7	10	0	9	0	0	38	0	0	1	0	0	0	0	0	0	0	0	0	0	0	223	0	2	0	68	0	91	0	2	0	0	0	0	0	0	1	0	0	0	9	0	0	0	22	12	0	0	0	47	8	0	0	0	0	0	0	0	0	0	0	0	2	0	626	1	11	2	0	0	0	9	0	15	0	0	0	97	48	0	0	0	0	0	0	349	0	0	0	0	0	1	25	26	16	0	0	0	0	0	0	0	0	0	247	0	0	0	4	0	0	0	1224	224	0	0	3	0	0	0	0	0	1	0	0	4	0	0	0	0	0	0	0	0	0	9	0	0	2	0	0	5	0	0	0	0	7	0	0	0	0	1	0	2	0	0	21	106	0	0	3	3	0	0	0	0	32	7	3	0	385	0	1526	0	371
52	0	0	2	32	0	0	0	0	0	0	0	0	0	0	0	0	0	0	1	0	0	339	0	444	0	1	0	20	0	4	0	0	0	3	0	0	0	0	0	0	0	0	0	0	0	0	0	0	0	3	1	0	0	0	0	0	0	0	0	0	21	8	90	1	0	0	0	0	0	34	7	0	0	1	1	0	0	25	0	0	0	0	0	0	0	82	0	0	0	0	1	2	7	0	3	1	0	0	0	0	0	0	0	5	0	0	0	43	0	0	0	0	811	1	1	0	0	8	0	0	0	0	0	0	4	4	0	16	0	0	0	0	0	0	0	0	0	0	0	0	0	0	0	0	0	0	0	0	55	0	1	0	5	0	0	0	0	28	5	0	0	0	0	1	2	0	30	580	0	7	82	0	1124	0	113
CO	0	0	0	0	109	2	0	0	0	0	0	0	0	0	0	0	0	4	0	4	0	62	0	32	0	1	0	0	0	0	1	0	0	114	0	0	16	0	0	6	1	19	0	0	0	0	0	0	1	2	0	1	7	0	4	0	0	5	0	0	0	1	0	0	0	6	0	0	0	9	0	0	0	0	0	2	15	34	1	0	0	48	0	2	0	1	0	7	51	0	5	0	1	4	1	0	7	0	0	0	0	0	1	10	0	0	0	0	0	0	0	0	36	0	2	0	1	1	24	0	0	0	0	0	0	0	5	0	2	0	3	0	0	0	0	0	1	8	0	0	0	0	0	0	0	0	0	0	23	0	0	0	0	0	1	1	0	0	1	0	0	2994	0	0	0	0	7	55	2	0	86	0	8	0	6
53	0	0	0	0	0	0	0	0	0	0	0	0	0	0	0	0	0	0	0	0	0	3	0	0	0	396	0	0	0	0	1	0	0	0	0	0	0	0	0	0	0	0	5	0	0	0	0	0	0	0	0	0	0	0	0	0	0	0	2	0	0	0	0	0	0	0	0	0	0	0	0	2	0	0	7	0	0	1	0	0	0	0	0	0	0	0	0	13	0	0	0	0	3	0	170	0	0	1	0	0	0	0	0	0	0	0	1	0	0	0	0	0	306	1	2	0	2	0	0	0	1	0	5	0	0	0	0	0	0	2	0	0	0	0	1	0	0	0	0	0	0	15	0	0	0	0	0	0	0	0	0	0	0	6	0	0	0	2	4	0	15	2	0	0	0	0	1	1	0	0	3925	0	1	0	3
CP	3	0	0	0	0	0	0	0	0	0	0	0	0	0	0	0	0	0	0	0	0	0	0	0	0	145	0	0	0	0	0	178	0	0	0	0	0	0	0	0	0	2	20	0	0	0	0	0	10	0	0	12	0	0	0	6	55	0	9	0	0	0	0	0	1	0	0	0	0	0	0	16	0	0	15	0	0	10	0	0	0	0	0	0	0	44	0	102	0	0	0	0	0	0	0	0	0	6	0	0	0	0	7	0	5	0	6	0	0	0	41	0	0	1	53	0	7	0	0	0	1	0	0	0	0	0	0	1	0	0	0	0	0	0	0	0	0	0	0	0	0	3	0	44	0	0	0	0	0	0	0	0	0	34	0	0	0	0	19	0	0	35	0	0	0	0	0	0	0	0	151	0	81	0	3900
CM	0	0	0	0	0	1	0	0	1	0	0	0	0	0	0	0	0	0	0	0	0	13	0	1	0	4	0	0	0	0	1	0	2	1	0	0	1	0	0	0	0	0	0	0	0	1	0	0	0	2	0	0	0	0	0	0	0	0	0	1	0	1	0	0	0	1	0	0	0	0	0	0	0	1	0	0	0	3	1	0	0	1	0	0	0	0	0	2	0	0	0	0	0	0	0	0	0	0	0	0	0	0	0	0	0	0	1	0	0	0	0	0	3	0	2	0	3	0	0	0	0	0	0	0	0	0	0	0	0	0	0	0	0	0	0	0	0	2	0	0	0	0	0	0	0	0	0	0	0	0	0	0	0	0	0	0	1	1	1	0	0	3575	0	0	0	0	0	2	0	0	2	0	21	0	4
CK	0	0	0	0	6	0	0	0	0	0	0	0	0	0	0	0	0	0	0	0	0	0	0	2	2681	8	0	0	0	0	0	0	0	0	0	2	0	0	0	0	0	0	9	0	0	3	0	0	3	0	0	11	0	0	0	4	0	0	31	65	8	1	0	0	1	0	0	0	0	0	0	0	0	0	37	0	0	6	0	0	0	0	0	0	0	7	61	193	5	0	0	0	0	0	0	3	0	5	0	0	0	0	7	0	31	0	22	0	0	0	0	1	0	0	98	3	0	0	0	0	1	0	0	0	0	0	0	0	0	0	0	0	0	54	0	0	0	0	0	0	0	0	0	1	0	0	0	0	0	0	0	0	0	112	0	0	0	0	126	0	0	40	0	7	0	0	0	19	0	0	15	0	9	0	1453
CL	0	0	2	0	0	4	0	0	0	0	0	0	0	0	0	0	0	0	0	0	0	0	0	107	0	0	0	0	0	0	0	0	0	151	0	0	0	0	0	0	0	0	0	0	0	0	3	0	0	0	0	0	0	0	0	0	0	0	0	0	4	0	0	0	0	0	0	0	0	26	0	0	0	0	0	0	4	10	0	0	0	0	0	0	0	11	0	0	0	0	0	0	0	0	1	80	10	0	0	0	1	0	0	98	0	0	0	5	0	0	0	0	1	0	0	0	0	0	0	0	0	0	6	0	0	2	0	0	0	3	0	0	0	0	0	1	0	0	0	0	0	1	0	0	0	2	0	0	0	0	0	0	5	0	0	0	0	0	0	0	0	3412	0	0	81	4	3	0	0	0	152	0	238	0	138
89	0	0	0	0	0	0	0	0	0	0	0	0	0	0	0	0	0	0	0	0	0	2	0	0	0	0	0	0	0	0	0	2400	1	0	0	0	0	0	191	0	0	0	3	0	0	0	0	0	1	0	8	1	0	0	0	0	4	0	4	1	0	0	0	0	0	0	0	0	0	0	0	0	0	0	25	0	0	4	0	0	0	1	0	0	0	8	0	18	0	0	0	0	0	0	0	0	0	0	0	0	0	0	1	0	2	0	0	0	0	0	0	0	0	0	16	0	0	0	0	0	0	0	0	0	0	0	0	0	0	0	0	0	0	0	0	0	0	0	0	0	0	0	0	0	0	0	0	0	0	0	0	0	0	12	0	0	0	0	5	0	0	1	0	0	0	0	0	0	0	0	1	0	7	0	2620
