# Supplementary material for: The Adult Cystic Fibrosis Airway Microbiota Is Stable over Time and Infection Type, and Highly Resilient to Antibiotic Treatment of Exacerbations
Source: PLoS One. 2012 Sep 26;7(9):e45001. doi: 10.1371/journal.pone.0045001 (PMC3458854; doi:10.1371/journal.pone.0045001)
Supplement: Table S4 — RDP classification for all OTUs. RDP classification string for 175 OTUs identified in this study. (TXT) [file pone.0045001.s004.txt]

Consensus1	-	Root	no rank	1	Bacteria	domain	1	Proteobacteria	phylum	1	Gammaproteobacteria	class	1	Pseudomonadales	order	1	Pseudomonadaceae	family	1	Pseudomonas	genus	1						
Consensus2	-	Root	no rank	1	Bacteria	domain	1	Proteobacteria	phylum	1	Betaproteobacteria	class	1	Burkholderiales	order	1	Burkholderiaceae	family	1	Burkholderia	genus	1						
Consensus3	-	Root	no rank	1	Bacteria	domain	1	Firmicutes	phylum	1	Bacilli	class	1	Lactobacillales	order	1	Streptococcaceae	family	1	Streptococcus	genus	1						
Consensus4	-	Root	no rank	1	Bacteria	domain	1	Actinobacteria	phylum	1	Actinobacteria	class	1	Actinobacteridae	subclass	1	Actinomycetales	order	1	Micrococcineae	suborder	1	Micrococcaceae	family	1	Rothia	genus	1
Consensus5	-	Root	no rank	1	Bacteria	domain	1	Firmicutes	phylum	1	Clostridia	class	1	Clostridiales	order	1	Veillonellaceae	family	1	Veillonella	genus	1						
Consensus6	-	Root	no rank	1	Bacteria	domain	1	Bacteroidetes	phylum	1	Bacteroidia	class	1	Bacteroidales	order	1	Prevotellaceae	family	1	Prevotella	genus	1						
Consensus7	-	Root	no rank	1	Bacteria	domain	1	Proteobacteria	phylum	1	Gammaproteobacteria	class	1	Pasteurellales	order	1	Pasteurellaceae	family	1	Haemophilus	genus	0.98						
Consensus8	-	Root	no rank	1	Bacteria	domain	1	Firmicutes	phylum	0.98	Bacilli	class	0.97	Lactobacillales	order	0.94	Streptococcaceae	family	0.94	Streptococcus	genus	0.93						
Consensus9	-	Root	no rank	1	Bacteria	domain	1	Proteobacteria	phylum	1	Alphaproteobacteria	class	1	Rhizobiales	order	0.99	Bradyrhizobiaceae	family	0.95	Bradyrhizobium	genus	0.71						
Consensus10	-	Root	no rank	1	Bacteria	domain	1	Firmicutes	phylum	1	Bacilli	class	1	Lactobacillales	order	1	Streptococcaceae	family	1	Streptococcus	genus	1						
Consensus11	-	Root	no rank	1	Bacteria	domain	1	Firmicutes	phylum	1	Bacilli	class	1	Lactobacillales	order	1	Carnobacteriaceae	family	1	Granulicatella	genus	1						
Consensus12	-	Root	no rank	1	Bacteria	domain	1	Firmicutes	phylum	1	Bacilli	class	1	Lactobacillales	order	1	Streptococcaceae	family	1	Streptococcus	genus	1						
Consensus14	-	Root	no rank	1	Bacteria	domain	1	Firmicutes	phylum	1	Bacilli	class	1	Lactobacillales	order	1	Streptococcaceae	family	1	Streptococcus	genus	1						
Consensus15	-	Root	no rank	1	Bacteria	domain	1	Proteobacteria	phylum	1	Alphaproteobacteria	class	1	Rhizobiales	order	1	Hyphomicrobiaceae	family	1	Devosia	genus	1						
Consensus16	-	Root	no rank	1	Bacteria	domain	1	Proteobacteria	phylum	1	Alphaproteobacteria	class	1	Caulobacterales	order	1	Caulobacteraceae	family	1	Phenylobacterium	genus	1						
Consensus17	-	Root	no rank	1	Bacteria	domain	1	Bacteroidetes	phylum	1	Bacteroidia	class	1	Bacteroidales	order	1	Porphyromonadaceae	family	1	Porphyromonas	genus	1						
Consensus18	-	Root	no rank	1	Bacteria	domain	1	Proteobacteria	phylum	1	Alphaproteobacteria	class	1	Sphingomonadales	order	1	Sphingomonadaceae	family	1	Sphingomonas	genus	0.99						
Consensus19	-	Root	no rank	1	Bacteria	domain	1	Proteobacteria	phylum	1	Betaproteobacteria	class	1	Burkholderiales	order	1	Burkholderiales_incertae_sedis	family	0.6	Methylibium	genus	0.4						
Consensus20	-	Root	no rank	1	Bacteria	domain	1	Proteobacteria	phylum	1	Betaproteobacteria	class	1	Neisseriales	order	1	Neisseriaceae	family	1	Neisseria	genus	1						
Consensus21	-	Root	no rank	1	Bacteria	domain	1	Firmicutes	phylum	1	Bacilli	class	1	Lactobacillales	order	1	Streptococcaceae	family	1	Streptococcus	genus	1						
Consensus22	-	Root	no rank	1	Bacteria	domain	1	Actinobacteria	phylum	1	Actinobacteria	class	1	Actinobacteridae	subclass	1	Actinomycetales	order	1	Actinomycineae	suborder	1	Actinomycetaceae	family	1	Actinomyces	genus	1
Consensus23	-	Root	no rank	1	Bacteria	domain	1	Fusobacteria	phylum	1	Fusobacteria	class	1	Fusobacteriales	order	1	Fusobacteriaceae	family	1	Fusobacterium	genus	1						
Consensus24	-	Root	no rank	1	Bacteria	domain	1	Proteobacteria	phylum	1	Betaproteobacteria	class	1	Burkholderiales	order	1	Burkholderiales_incertae_sedis	family	1	Aquabacterium	genus	0.73						
Consensus25	-	Root	no rank	1	Bacteria	domain	1	Bacteroidetes	phylum	1	Bacteroidia	class	1	Bacteroidales	order	1	Prevotellaceae	family	1	Prevotella	genus	1						
Consensus26	-	Root	no rank	1	Bacteria	domain	1	Proteobacteria	phylum	1	Alphaproteobacteria	class	1	Rhizobiales	order	1	Methylobacteriaceae	family	0.83	Methylobacterium	genus	0.83						
Consensus27	-	Root	no rank	1	Bacteria	domain	1	Fusobacteria	phylum	1	Fusobacteria	class	1	Fusobacteriales	order	1	Leptotrichiaceae	family	1	Leptotrichia	genus	1						
Consensus28	-	Root	no rank	1	Bacteria	domain	1	Proteobacteria	phylum	1	Gammaproteobacteria	class	1	Pasteurellales	order	1	Pasteurellaceae	family	1	Pasteurella	genus	0.55						
Consensus29	-	Root	no rank	1	Bacteria	domain	1	Actinobacteria	phylum	1	Actinobacteria	class	1	Actinobacteridae	subclass	1	Actinomycetales	order	1	Actinomycineae	suborder	1	Actinomycetaceae	family	1	Actinomyces	genus	1
Consensus30	-	Root	no rank	1	Bacteria	domain	1	Bacteroidetes	phylum	1	Bacteroidia	class	1	Bacteroidales	order	1	Prevotellaceae	family	1	Prevotella	genus	1						
Consensus31	-	Root	no rank	1	Bacteria	domain	1	Actinobacteria	phylum	1	Actinobacteria	class	1	Actinobacteridae	subclass	1	Actinomycetales	order	1	Frankineae	suborder	1	Geodermatophilaceae	family	1	Blastococcus	genus	0.98
Consensus32	-	Root	no rank	1	Bacteria	domain	1	Proteobacteria	phylum	1	Gammaproteobacteria	class	1	Xanthomonadales	order	1	Xanthomonadaceae	family	1	Stenotrophomonas	genus	0.97						
Consensus33	-	Root	no rank	1	Bacteria	domain	1	Actinobacteria	phylum	1	Actinobacteria	class	1	Actinobacteridae	subclass	1	Actinomycetales	order	1	Actinomycineae	suborder	1	Actinomycetaceae	family	1	Actinomyces	genus	1
Consensus34	-	Root	no rank	1	Bacteria	domain	1	Bacteroidetes	phylum	1	Bacteroidia	class	1	Bacteroidales	order	1	Prevotellaceae	family	1	Prevotella	genus	1						
Consensus35	-	Root	no rank	1	Bacteria	domain	1	Firmicutes	phylum	1	Bacilli	class	1	Bacillales	order	1	Staphylococcaceae	family	1	Gemella	genus	1						
Consensus36	-	Root	no rank	1	Bacteria	domain	1	Firmicutes	phylum	1	Clostridia	class	1	Clostridiales	order	1	Lachnospiraceae	family	1	Oribacterium	genus	1						
Consensus37	-	Root	no rank	1	Bacteria	domain	1	Firmicutes	phylum	1	Bacilli	class	1	Lactobacillales	order	1	Lactobacillaceae	family	1	Lactobacillus	genus	1						
Consensus38	-	Root	no rank	1	Bacteria	domain	1	Firmicutes	phylum	1	Bacilli	class	1	Lactobacillales	order	1	Streptococcaceae	family	1	Streptococcus	genus	1						
Consensus39	-	Root	no rank	1	Bacteria	domain	1	Bacteroidetes	phylum	1	Flavobacteria	class	1	Flavobacteriales	order	1	Flavobacteriaceae	family	1	Capnocytophaga	genus	1						
Consensus40	-	Root	no rank	1	Bacteria	domain	1	Actinobacteria	phylum	1	Actinobacteria	class	1	Actinobacteridae	subclass	1	Actinomycetales	order	1	Corynebacterineae	suborder	1	Corynebacteriaceae	family	1	Corynebacterium	genus	1
Consensus41	-	Root	no rank	1	Bacteria	domain	1	Fusobacteria	phylum	1	Fusobacteria	class	1	Fusobacteriales	order	1	Fusobacteriaceae	family	1	Fusobacterium	genus	1						
Consensus42	-	Root	no rank	1	Bacteria	domain	1	Proteobacteria	phylum	1	Gammaproteobacteria	class	1	Pseudomonadales	order	1	Moraxellaceae	family	1	Moraxella	genus	1						
Consensus43	-	Root	no rank	1	Bacteria	domain	1	Firmicutes	phylum	1	Bacilli	class	1	Bacillales	order	1	Planococcaceae	family	1	Planomicrobium	genus	1						
Consensus44	-	Root	no rank	1	Bacteria	domain	1	Firmicutes	phylum	1	Bacilli	class	1	Lactobacillales	order	1	Streptococcaceae	family	1	Streptococcus	genus	1						
Consensus45	-	Root	no rank	1	Bacteria	domain	1	Firmicutes	phylum	1	Bacilli	class	1	Bacillales	order	1	Staphylococcaceae	family	1	Staphylococcus	genus	1						
Consensus46	-	Root	no rank	1	Bacteria	domain	1	Bacteroidetes	phylum	1	Bacteroidia	class	1	Bacteroidales	order	1	Prevotellaceae	family	1	Prevotella	genus	1						
Consensus47	-	Root	no rank	1	Bacteria	domain	1	Proteobacteria	phylum	1	Alphaproteobacteria	class	1	Rhizobiales	order	1	Bradyrhizobiaceae	family	1	Afipia	genus	0.67						
Consensus48	-	Root	no rank	1	Bacteria	domain	1	Fusobacteria	phylum	0.93	Fusobacteria	class	0.93	Fusobacteriales	order	0.93	Leptotrichiaceae	family	0.92	Leptotrichia	genus	0.81						
Consensus49	-	Root	no rank	1	Bacteria	domain	1	Firmicutes	phylum	0.99	Clostridia	class	0.99	Clostridiales	order	0.98	Eubacteriaceae	family	0.2	Anaerofustis	genus	0.2						
Consensus50	-	Root	no rank	1	Bacteria	domain	1	Bacteroidetes	phylum	1	Flavobacteria	class	1	Flavobacteriales	order	1	Flavobacteriaceae	family	1	Capnocytophaga	genus	1						
Consensus51	-	Root	no rank	1	Bacteria	domain	1	Bacteroidetes	phylum	1	Bacteroidia	class	1	Bacteroidales	order	1	Prevotellaceae	family	1	Prevotella	genus	1						
Consensus52	-	Root	no rank	1	Bacteria	domain	1	Firmicutes	phylum	0.94	Bacilli	class	0.93	Lactobacillales	order	0.86	Lactobacillaceae	family	0.66	Lactobacillus	genus	0.63						
Consensus53	-	Root	no rank	1	Bacteria	domain	1	Firmicutes	phylum	1	Bacilli	class	1	Bacillales	order	1	Bacillaceae	family	0.95	Bacillus	genus	0.93						
Consensus54	-	Root	no rank	1	Bacteria	domain	1	Firmicutes	phylum	1	Bacilli	class	1	Lactobacillales	order	1	Aerococcaceae	family	1	Abiotrophia	genus	1						
Consensus55	-	Root	no rank	1	Bacteria	domain	1	Proteobacteria	phylum	1	Betaproteobacteria	class	1	Neisseriales	order	1	Neisseriaceae	family	1	Neisseria	genus	1						
Consensus56	-	Root	no rank	1	Bacteria	domain	1	Fusobacteria	phylum	0.96	Fusobacteria	class	0.96	Fusobacteriales	order	0.96	Fusobacteriaceae	family	0.96	Fusobacterium	genus	0.96						
Consensus57	-	Root	no rank	1	Bacteria	domain	1	Proteobacteria	phylum	1	Epsilonproteobacteria	class	1	Campylobacterales	order	1	Campylobacteraceae	family	1	Campylobacter	genus	1						
Consensus58	-	Root	no rank	1	Bacteria	domain	1	Bacteroidetes	phylum	1	Bacteroidia	class	1	Bacteroidales	order	1	Porphyromonadaceae	family	1	Porphyromonas	genus	1						
Consensus59	-	Root	no rank	1	Bacteria	domain	1	Bacteroidetes	phylum	0.96	Flavobacteria	class	0.26	Flavobacteriales	order	0.26	Flavobacteriaceae	family	0.26	Weeksella	genus	0.25						
Consensus60	-	Root	no rank	1	Bacteria	domain	1	Firmicutes	phylum	1	Clostridia	class	1	Clostridiales	order	1	Incertae Sedis XI	family	1	Parvimonas	genus	1						
Consensus61	-	Root	no rank	1	Bacteria	domain	1	Actinobacteria	phylum	1	Actinobacteria	class	1	Coriobacteridae	subclass	1	Coriobacteriales	order	1	Coriobacterineae	suborder	1	Coriobacteriaceae	family	1	Atopobium	genus	1
Consensus62	-	Root	no rank	1	Bacteria	domain	1	Bacteroidetes	phylum	1	Bacteroidia	class	1	Bacteroidales	order	1	Prevotellaceae	family	1	Prevotella	genus	0.99						
Consensus63	-	Root	no rank	1	Bacteria	domain	1	Firmicutes	phylum	1	Bacilli	class	1	Lactobacillales	order	1	Streptococcaceae	family	1	Streptococcus	genus	1						
Consensus64	-	Root	no rank	1	Bacteria	domain	1	Bacteroidetes	phylum	1	Bacteroidia	class	1	Bacteroidales	order	1	Porphyromonadaceae	family	1	Porphyromonas	genus	1						
Consensus65	-	Root	no rank	1	Bacteria	domain	1	Bacteroidetes	phylum	1	Bacteroidia	class	1	Bacteroidales	order	1	Prevotellaceae	family	1	Prevotella	genus	1						
Consensus66	-	Root	no rank	1	Bacteria	domain	1	Actinobacteria	phylum	1	Actinobacteria	class	1	Actinobacteridae	subclass	1	Actinomycetales	order	1	Micrococcineae	suborder	1	Microbacteriaceae	family	0.99	Agrococcus	genus	0.33
Consensus67	-	Root	no rank	1	Bacteria	domain	1	Firmicutes	phylum	1	Erysipelotrichi	class	1	Erysipelotrichales	order	1	Erysipelotrichaceae	family	1	Solobacterium	genus	1						
Consensus68	-	Root	no rank	1	Bacteria	domain	1	Firmicutes	phylum	1	Clostridia	class	1	Clostridiales	order	1	Lachnospiraceae	family	1	Moryella	genus	0.98						
Consensus69	-	Root	no rank	1	Bacteria	domain	1	Proteobacteria	phylum	1	Gammaproteobacteria	class	1	Enterobacteriales	order	1	Enterobacteriaceae	family	1	Enterobacter	genus	0.77						
Consensus70	-	Root	no rank	1	Bacteria	domain	1	Firmicutes	phylum	1	Clostridia	class	1	Clostridiales	order	1	Veillonellaceae	family	1	Megasphaera	genus	1						
Consensus71	-	Root	no rank	1	Bacteria	domain	1	Firmicutes	phylum	1	Bacilli	class	1	Bacillales	order	1	Paenibacillaceae	family	1	Paenibacillus	genus	1						
Consensus72	-	Root	no rank	1	Bacteria	domain	1	Bacteroidetes	phylum	0.95	Bacteroidia	class	0.81	Bacteroidales	order	0.81	Prevotellaceae	family	0.61	Prevotella	genus	0.46						
Consensus73	-	Root	no rank	1	Bacteria	domain	1	Fusobacteria	phylum	1	Fusobacteria	class	1	Fusobacteriales	order	1	Leptotrichiaceae	family	1	Leptotrichia	genus	1						
Consensus74	-	Root	no rank	1	Bacteria	domain	1	Firmicutes	phylum	1	Bacilli	class	1	Bacillales	order	1	Staphylococcaceae	family	1	Gemella	genus	1						
Consensus75	-	Root	no rank	1	Bacteria	domain	1	Proteobacteria	phylum	1	Gammaproteobacteria	class	1	Pasteurellales	order	1	Pasteurellaceae	family	1	Haemophilus	genus	0.86						
Consensus76	-	Root	no rank	1	Bacteria	domain	1	Firmicutes	phylum	1	Clostridia	class	1	Clostridiales	order	1	Veillonellaceae	family	1	Veillonella	genus	1						
Consensus77	-	Root	no rank	1	Bacteria	domain	1	Proteobacteria	phylum	0.99	Alphaproteobacteria	class	0.99	Sphingomonadales	order	0.99	Sphingomonadaceae	family	0.98	Sphingomonas	genus	0.84						
Consensus78	-	Root	no rank	1	Bacteria	domain	1	Bacteroidetes	phylum	1	Bacteroidia	class	1	Bacteroidales	order	1	Prevotellaceae	family	1	Prevotella	genus	1						
Consensus79	-	Root	no rank	1	Bacteria	domain	1	Tenericutes	phylum	1	Mollicutes	class	1	Mycoplasmatales	order	1	Mycoplasmataceae	family	1	Mycoplasma	genus	1						
Consensus80	-	Root	no rank	1	Bacteria	domain	1	Firmicutes	phylum	1	Bacilli	class	1	Lactobacillales	order	1	Streptococcaceae	family	1	Streptococcus	genus	1						
Consensus81	-	Root	no rank	1	Bacteria	domain	1	TM7	phylum	1	TM7_genera_incertae_sedis	genus	1															
Consensus82	-	Root	no rank	1	Bacteria	domain	1	Actinobacteria	phylum	1	Actinobacteria	class	1	Actinobacteridae	subclass	1	Actinomycetales	order	1	Micrococcineae	suborder	1	Microbacteriaceae	family	1	Curtobacterium	genus	1
Consensus83	-	Root	no rank	1	Bacteria	domain	1	Proteobacteria	phylum	1	Betaproteobacteria	class	1	Neisseriales	order	1	Neisseriaceae	family	1	Neisseria	genus	1						
Consensus85	-	Root	no rank	1	Bacteria	domain	1	Firmicutes	phylum	1	Bacilli	class	1	Lactobacillales	order	1	Streptococcaceae	family	1	Streptococcus	genus	1						
Consensus86	-	Root	no rank	1	Bacteria	domain	1	Proteobacteria	phylum	1	Alphaproteobacteria	class	1	Caulobacterales	order	0.48	Caulobacteraceae	family	0.48	Asticcacaulis	genus	0.48						
Consensus87	-	Root	no rank	1	Bacteria	domain	1	Bacteroidetes	phylum	1	Flavobacteria	class	1	Flavobacteriales	order	1	Flavobacteriaceae	family	1	Capnocytophaga	genus	1						
Consensus88	-	Root	no rank	1	Bacteria	domain	1	Firmicutes	phylum	1	Bacilli	class	1	Lactobacillales	order	1	Streptococcaceae	family	1	Streptococcus	genus	1						
Consensus89	-	Root	no rank	1	Bacteria	domain	1	Actinobacteria	phylum	1	Actinobacteria	class	1	Actinobacteridae	subclass	1	Actinomycetales	order	1	Actinomycineae	suborder	0.99	Actinomycetaceae	family	0.99	Actinomyces	genus	0.99
Consensus90	-	Root	no rank	1	Bacteria	domain	1	Actinobacteria	phylum	1	Actinobacteria	class	1	Actinobacteridae	subclass	1	Actinomycetales	order	1	Corynebacterineae	suborder	1	Dietziaceae	family	1	Dietzia	genus	1
Consensus91	-	Root	no rank	1	Bacteria	domain	1	Firmicutes	phylum	1	Bacilli	class	1	Lactobacillales	order	1	Streptococcaceae	family	1	Streptococcus	genus	1						
Consensus92	-	Root	no rank	1	Bacteria	domain	1	Firmicutes	phylum	1	Bacilli	class	1	Lactobacillales	order	1	Carnobacteriaceae	family	1	Granulicatella	genus	1						
Consensus93	-	Root	no rank	1	Bacteria	domain	1	Actinobacteria	phylum	1	Actinobacteria	class	1	Actinobacteridae	subclass	1	Actinomycetales	order	1	Actinomycineae	suborder	1	Actinomycetaceae	family	1	Actinomyces	genus	1
Consensus95	-	Root	no rank	1	Bacteria	domain	1	Proteobacteria	phylum	1	Betaproteobacteria	class	1	Burkholderiales	order	1	Alcaligenaceae	family	1	Achromobacter	genus	0.99						
Consensus96	-	Root	no rank	1	Bacteria	domain	1	Firmicutes	phylum	1	Bacilli	class	1	Lactobacillales	order	1	Carnobacteriaceae	family	1	Granulicatella	genus	1						
Consensus97	-	Root	no rank	1	Bacteria	domain	1	Firmicutes	phylum	1	Bacilli	class	1	Lactobacillales	order	1	Streptococcaceae	family	1	Streptococcus	genus	1						
Consensus98	-	Root	no rank	1	Bacteria	domain	1	Firmicutes	phylum	1	Bacilli	class	1	Lactobacillales	order	1	Streptococcaceae	family	1	Streptococcus	genus	1						
Consensus99	-	Root	no rank	1	Bacteria	domain	1	Firmicutes	phylum	1	Clostridia	class	1	Clostridiales	order	1	Lachnospiraceae	family	1	Catonella	genus	1						
Consensus100	-	Root	no rank	1	Bacteria	domain	1	Firmicutes	phylum	1	Clostridia	class	1	Clostridiales	order	1	Peptostreptococcaceae	family	1	Peptostreptococcus	genus	1						
Consensus101	-	Root	no rank	1	Bacteria	domain	1	Firmicutes	phylum	1	Bacilli	class	1	Lactobacillales	order	1	Lactobacillaceae	family	1	Lactobacillus	genus	1						
Consensus102	-	Root	no rank	1	Bacteria	domain	1	Proteobacteria	phylum	1	Betaproteobacteria	class	1	Neisseriales	order	1	Neisseriaceae	family	1	Kingella	genus	0.98						
Consensus103	-	Root	no rank	1	Bacteria	domain	1	Bacteroidetes	phylum	1	Bacteroidia	class	0.98	Bacteroidales	order	0.98	Prevotellaceae	family	0.98	Prevotella	genus	0.98						
Consensus104	-	Root	no rank	1	Bacteria	domain	1	Proteobacteria	phylum	1	Gammaproteobacteria	class	1	Pasteurellales	order	1	Pasteurellaceae	family	1	Pasteurella	genus	0.69						
Consensus105	-	Root	no rank	1	Bacteria	domain	1	Proteobacteria	phylum	1	Gammaproteobacteria	class	0.9	Pseudomonadales	order	0.78	Pseudomonadaceae	family	0.77	Pseudomonas	genus	0.66						
Consensus106	-	Root	no rank	1	Bacteria	domain	1	Bacteroidetes	phylum	1	Bacteroidia	class	1	Bacteroidales	order	1	Prevotellaceae	family	1	Prevotella	genus	1						
Consensus108	-	Root	no rank	1	Bacteria	domain	1	Bacteroidetes	phylum	0.94	Flavobacteria	class	0.9	Flavobacteriales	order	0.9	Flavobacteriaceae	family	0.88	Elizabethkingia	genus	0.58						
Consensus110	-	Root	no rank	1	Bacteria	domain	1	Bacteroidetes	phylum	1	Bacteroidia	class	1	Bacteroidales	order	1	Prevotellaceae	family	1	Prevotella	genus	1						
Consensus111	-	Root	no rank	1	Bacteria	domain	1	Bacteroidetes	phylum	1	Bacteroidia	class	1	Bacteroidales	order	1	Porphyromonadaceae	family	1	Porphyromonas	genus	1						
Consensus112	-	Root	no rank	1	Bacteria	domain	1	Deinococcus-Thermus	phylum	1	Deinococci	class	1	Thermales	order	1	Thermaceae	family	1	Thermus	genus	1						
Consensus114	-	Root	no rank	1	Bacteria	domain	1	Actinobacteria	phylum	0.98	Actinobacteria	class	0.98	Actinobacteridae	subclass	0.98	Actinomycetales	order	0.98	Propionibacterineae	suborder	0.83	Propionibacteriaceae	family	0.83	Luteococcus	genus	0.57
Consensus115	-	Root	no rank	1	Bacteria	domain	1	Firmicutes	phylum	1	Clostridia	class	1	Clostridiales	order	1	Veillonellaceae	family	1	Anaeroglobus	genus	0.85						
Consensus116	-	Root	no rank	1	Bacteria	domain	1	Actinobacteria	phylum	1	Actinobacteria	class	1	Actinobacteridae	subclass	1	Bifidobacteriales	order	1	Bifidobacteriaceae	family	1	Scardovia	genus	0.47			
Consensus117	-	Root	no rank	1	Bacteria	domain	1	Firmicutes	phylum	1	Bacilli	class	1	Lactobacillales	order	1	Streptococcaceae	family	1	Streptococcus	genus	1						
Consensus118	-	Root	no rank	1	Bacteria	domain	1	Firmicutes	phylum	0.99	Clostridia	class	0.98	Clostridiales	order	0.98	Lachnospiraceae	family	0.85	Lachnobacterium	genus	0.29						
Consensus119	-	Root	no rank	1	Bacteria	domain	1	Bacteroidetes	phylum	1	Bacteroidia	class	1	Bacteroidales	order	1	Prevotellaceae	family	1	Prevotella	genus	1						
Consensus120	-	Root	no rank	1	Bacteria	domain	1	Deinococcus-Thermus	phylum	1	Deinococci	class	1	Thermales	order	1	Thermaceae	family	1	Thermus	genus	1						
Consensus121	-	Root	no rank	1	Bacteria	domain	1	Proteobacteria	phylum	0.93	Gammaproteobacteria	class	0.57	Thiotrichales	order	0.28	Thiotrichales_incertae_sedis	family	0.28	Caedibacter	genus	0.28						
Consensus123	-	Root	no rank	1	Bacteria	domain	1	TM7	phylum	1	TM7_genera_incertae_sedis	genus	1															
Consensus124	-	Root	no rank	1	Bacteria	domain	1	Fusobacteria	phylum	0.99	Fusobacteria	class	0.99	Fusobacteriales	order	0.99	Leptotrichiaceae	family	0.96	Leptotrichia	genus	0.54						
Consensus126	-	Root	no rank	1	Bacteria	domain	1	Fusobacteria	phylum	0.96	Fusobacteria	class	0.96	Fusobacteriales	order	0.96	Leptotrichiaceae	family	0.92	Streptobacillus	genus	0.44						
Consensus127	-	Root	no rank	1	Bacteria	domain	1	Proteobacteria	phylum	1	Betaproteobacteria	class	1	Burkholderiales	order	1	Comamonadaceae	family	1	Pelomonas	genus	1						
Consensus128	-	Root	no rank	1	Bacteria	domain	1	Firmicutes	phylum	1	Clostridia	class	1	Clostridiales	order	1	Veillonellaceae	family	1	Centipeda	genus	0.77						
Consensus129	-	Root	no rank	1	Bacteria	domain	1	Fusobacteria	phylum	0.98	Fusobacteria	class	0.98	Fusobacteriales	order	0.98	Leptotrichiaceae	family	0.98	Leptotrichia	genus	0.86						
Consensus131	-	Root	no rank	1	Bacteria	domain	1	Bacteroidetes	phylum	1	Bacteroidia	class	0.74	Bacteroidales	order	0.74	Porphyromonadaceae	family	0.67	Porphyromonas	genus	0.57						
Consensus132	-	Root	no rank	1	Bacteria	domain	1	Proteobacteria	phylum	1	Alphaproteobacteria	class	1	Sphingomonadales	order	1	Sphingomonadaceae	family	1	Sphingomonas	genus	0.94						
Consensus133	-	Root	no rank	1	Bacteria	domain	1	Proteobacteria	phylum	1	Betaproteobacteria	class	1	Neisseriales	order	1	Neisseriaceae	family	1	Neisseria	genus	1						
Consensus135	-	Root	no rank	1	Bacteria	domain	1	Bacteroidetes	phylum	1	Bacteroidia	class	1	Bacteroidales	order	1	Prevotellaceae	family	1	Prevotella	genus	1						
Consensus137	-	Root	no rank	1	Bacteria	domain	1	Proteobacteria	phylum	1	Epsilonproteobacteria	class	1	Campylobacterales	order	1	Campylobacteraceae	family	1	Campylobacter	genus	1						
Consensus138	-	Root	no rank	1	Bacteria	domain	1	Proteobacteria	phylum	1	Epsilonproteobacteria	class	1	Campylobacterales	order	1	Campylobacteraceae	family	1	Campylobacter	genus	1						
Consensus139	-	Root	no rank	1	Bacteria	domain	0.98	Aquificae	phylum	0.47	Aquificae	class	0.47	Aquificales	order	0.47	Aquificaceae	family	0.42	Aquifex	genus	0.35						
Consensus141	-	Root	no rank	1	Bacteria	domain	1	Bacteroidetes	phylum	1	Sphingobacteria	class	1	Sphingobacteriales	order	1	Chitinophagaceae	family	1	Sediminibacterium	genus	0.47						
Consensus142	-	Root	no rank	1	Bacteria	domain	1	Firmicutes	phylum	1	Bacilli	class	1	Lactobacillales	order	1	Streptococcaceae	family	1	Streptococcus	genus	1						
Consensus143	-	Root	no rank	1	Bacteria	domain	1	Proteobacteria	phylum	1	Betaproteobacteria	class	1	Burkholderiales	order	1	Burkholderiaceae	family	1	Ralstonia	genus	0.98						
Consensus144	-	Root	no rank	1	Bacteria	domain	1	Proteobacteria	phylum	1	Alphaproteobacteria	class	1	Rhizobiales	order	1	Methylobacteriaceae	family	1	Methylobacterium	genus	1						
Consensus145	-	Root	no rank	1	Bacteria	domain	1	Firmicutes	phylum	1	Clostridia	class	1	Clostridiales	order	1	Veillonellaceae	family	1	Veillonella	genus	0.93						
Consensus147	-	Root	no rank	1	Bacteria	domain	1	Firmicutes	phylum	1	Clostridia	class	1	Clostridiales	order	1	Incertae Sedis XI	family	1	Parvimonas	genus	1						
Consensus149	-	Root	no rank	1	Bacteria	domain	1	Proteobacteria	phylum	1	Gammaproteobacteria	class	1	Pseudomonadales	order	1	Moraxellaceae	family	1	Acinetobacter	genus	1						
Consensus150	-	Root	no rank	1	Bacteria	domain	1	Firmicutes	phylum	1	Bacilli	class	1	Lactobacillales	order	1	Streptococcaceae	family	1	Streptococcus	genus	1						
Consensus153	-	Root	no rank	1	Bacteria	domain	1	Firmicutes	phylum	1	Bacilli	class	1	Lactobacillales	order	1	Streptococcaceae	family	1	Streptococcus	genus	1						
Consensus154	-	Root	no rank	1	Bacteria	domain	1	Bacteroidetes	phylum	0.98	Bacteroidia	class	0.97	Bacteroidales	order	0.97	Prevotellaceae	family	0.97	Prevotella	genus	0.94						
Consensus155	-	Root	no rank	1	Bacteria	domain	1	Bacteroidetes	phylum	1	Bacteroidia	class	1	Bacteroidales	order	1	Prevotellaceae	family	1	Prevotella	genus	1						
Consensus157	-	Root	no rank	1	Bacteria	domain	1	TM7	phylum	0.89	TM7_genera_incertae_sedis	genus	0.89															
Consensus158	-	Root	no rank	1	Bacteria	domain	1	Firmicutes	phylum	1	Clostridia	class	1	Clostridiales	order	1	Veillonellaceae	family	1	Veillonella	genus	1						
Consensus159	-	Root	no rank	1	Bacteria	domain	1	Proteobacteria	phylum	1	Alphaproteobacteria	class	1	Rhodospirillales	order	1	Rhodospirillaceae	family	1	Skermanella	genus	1						
Consensus160	-	Root	no rank	1	Bacteria	domain	1	Bacteroidetes	phylum	1	Bacteroidia	class	1	Bacteroidales	order	1	Porphyromonadaceae	family	1	Porphyromonas	genus	1						
Consensus161	-	Root	no rank	1	Bacteria	domain	1	Actinobacteria	phylum	1	Actinobacteria	class	1	Actinobacteridae	subclass	1	Actinomycetales	order	1	Micromonosporineae	suborder	1	Micromonosporaceae	family	1	Micromonospora	genus	1
Consensus164	-	Root	no rank	1	Bacteria	domain	1	Firmicutes	phylum	1	Clostridia	class	1	Clostridiales	order	1	Lachnospiraceae	family	1	Catonella	genus	1						
Consensus165	-	Root	no rank	1	Bacteria	domain	1	Bacteroidetes	phylum	1	Bacteroidia	class	1	Bacteroidales	order	1	Prevotellaceae	family	1	Prevotella	genus	0.99						
Consensus166	-	Root	no rank	1	Bacteria	domain	1	Proteobacteria	phylum	1	Alphaproteobacteria	class	1	Sphingomonadales	order	1	Sphingomonadaceae	family	1	Sphingomonas	genus	1						
Consensus167	-	Root	no rank	1	Bacteria	domain	1	Actinobacteria	phylum	1	Actinobacteria	class	1	Actinobacteridae	subclass	1	Actinomycetales	order	1	Propionibacterineae	suborder	0.94	Nocardioidaceae	family	0.94	Nocardioides	genus	0.94
Consensus168	-	Root	no rank	1	Bacteria	domain	0.98	Bacteroidetes	phylum	0.9	Bacteroidia	class	0.76	Bacteroidales	order	0.76	Prevotellaceae	family	0.73	Xylanibacter	genus	0.15						
Consensus170	-	Root	no rank	1	Bacteria	domain	1	Firmicutes	phylum	1	Clostridia	class	1	Clostridiales	order	1	Veillonellaceae	family	1	Veillonella	genus	1						
Consensus171	-	Root	no rank	1	Bacteria	domain	1	Cyanobacteria	phylum	1	Cyanobacteria	class	1	Chloroplast	family	1	Streptophyta	genus	1									
Consensus173	-	Root	no rank	1	Bacteria	domain	1	Proteobacteria	phylum	1	Alphaproteobacteria	class	1	Caulobacterales	order	0.97	Caulobacteraceae	family	0.97	Caulobacter	genus	0.86						
Consensus174	-	Root	no rank	1	Bacteria	domain	1	Actinobacteria	phylum	1	Actinobacteria	class	1	Actinobacteridae	subclass	1	Actinomycetales	order	1	Actinomycineae	suborder	1	Actinomycetaceae	family	1	Actinomyces	genus	0.97
Consensus176	-	Root	no rank	1	Bacteria	domain	1	Firmicutes	phylum	1	Clostridia	class	1	Clostridiales	order	1	Veillonellaceae	family	1	Dialister	genus	1						
Consensus181	-	Root	no rank	1	Bacteria	domain	1	Proteobacteria	phylum	1	Gammaproteobacteria	class	1	Pasteurellales	order	1	Pasteurellaceae	family	1	Pasteurella	genus	0.38						
Consensus182	-	Root	no rank	1	Bacteria	domain	1	Firmicutes	phylum	1	Clostridia	class	1	Clostridiales	order	1	Veillonellaceae	family	1	Veillonella	genus	1						
Consensus183	-	Root	no rank	1	Bacteria	domain	1	Actinobacteria	phylum	0.99	Actinobacteria	class	0.99	Actinobacteridae	subclass	0.99	Actinomycetales	order	0.99	Actinomycineae	suborder	0.71	Actinomycetaceae	family	0.71	Actinomyces	genus	0.67
Consensus184	-	Root	no rank	1	Bacteria	domain	1	Proteobacteria	phylum	1	Gammaproteobacteria	class	1	Pasteurellales	order	1	Pasteurellaceae	family	1	Aggregatibacter	genus	1						
Consensus187	-	Root	no rank	1	Bacteria	domain	1	Bacteroidetes	phylum	1	Bacteroidia	class	1	Bacteroidales	order	1	Prevotellaceae	family	0.97	Prevotella	genus	0.92						
Consensus188	-	Root	no rank	1	Bacteria	domain	1	Bacteroidetes	phylum	1	Bacteroidia	class	1	Bacteroidales	order	1	Prevotellaceae	family	1	Prevotella	genus	1						
Consensus189	-	Root	no rank	1	Bacteria	domain	1	Actinobacteria	phylum	0.98	Actinobacteria	class	0.98	Actinobacteridae	subclass	0.98	Actinomycetales	order	0.98	Micrococcineae	suborder	0.98	Micrococcaceae	family	0.98	Rothia	genus	0.98
Consensus190	-	Root	no rank	1	Bacteria	domain	1	Bacteroidetes	phylum	0.99	Bacteroidia	class	0.96	Bacteroidales	order	0.96	Prevotellaceae	family	0.94	Prevotella	genus	0.74						
Consensus194	-	Root	no rank	1	Bacteria	domain	1	Proteobacteria	phylum	1	Betaproteobacteria	class	1	Neisseriales	order	1	Neisseriaceae	family	1	Kingella	genus	0.69						
Consensus195	-	Root	no rank	1	Bacteria	domain	1	Firmicutes	phylum	0.99	Clostridia	class	0.99	Clostridiales	order	0.99	Veillonellaceae	family	0.99	Selenomonas	genus	0.98						
Consensus196	-	Root	no rank	1	Bacteria	domain	1	Fusobacteria	phylum	0.95	Fusobacteria	class	0.95	Fusobacteriales	order	0.95	Leptotrichiaceae	family	0.95	Leptotrichia	genus	0.78						
Consensus197	-	Root	no rank	1	Bacteria	domain	1	Bacteroidetes	phylum	1	Bacteroidia	class	1	Bacteroidales	order	1	Prevotellaceae	family	1	Prevotella	genus	1						
Consensus200	-	Root	no rank	1	Bacteria	domain	1	Proteobacteria	phylum	1	Alphaproteobacteria	class	1	Rhizobiales	order	1	Methylobacteriaceae	family	1	Methylobacterium	genus	1						
Consensus203	-	Root	no rank	1	Bacteria	domain	1	Firmicutes	phylum	1	Bacilli	class	1	Lactobacillales	order	1	Streptococcaceae	family	1	Streptococcus	genus	1						
Consensus204	-	Root	no rank	1	Bacteria	domain	1	Firmicutes	phylum	1	Bacilli	class	1	Lactobacillales	order	1	Streptococcaceae	family	1	Streptococcus	genus	1						
Consensus206	-	Root	no rank	1	Bacteria	domain	1	Proteobacteria	phylum	1	Gammaproteobacteria	class	1	Pasteurellales	order	1	Pasteurellaceae	family	1	Haemophilus	genus	0.62						
Consensus207	-	Root	no rank	1	Bacteria	domain	1	Bacteroidetes	phylum	1	Flavobacteria	class	1	Flavobacteriales	order	1	Flavobacteriaceae	family	1	Capnocytophaga	genus	0.99						
Consensus208	-	Root	no rank	1	Bacteria	domain	1	Bacteroidetes	phylum	1	Flavobacteria	class	1	Flavobacteriales	order	1	Flavobacteriaceae	family	1	Capnocytophaga	genus	0.99						
Consensus209	-	Root	no rank	1	Bacteria	domain	1	Bacteroidetes	phylum	1	Bacteroidia	class	0.98	Bacteroidales	order	0.98	Prevotellaceae	family	0.96	Prevotella	genus	0.95						
Consensus210	-	Root	no rank	1	Bacteria	domain	1	Firmicutes	phylum	1	Clostridia	class	1	Clostridiales	order	1	Veillonellaceae	family	1	Veillonella	genus	0.99						
Consensus211	-	Root	no rank	1	Bacteria	domain	1	Firmicutes	phylum	1	Bacilli	class	1	Lactobacillales	order	1	Streptococcaceae	family	1	Streptococcus	genus	1						
