# Supplementary material for: The Adult Cystic Fibrosis Airway Microbiota Is Stable over Time and Infection Type, and Highly Resilient to Antibiotic Treatment of Exacerbations
Source: PLoS One. 2012 Sep 26;7(9):e45001. doi: 10.1371/journal.pone.0045001 (PMC3458854; doi:10.1371/journal.pone.0045001)
Supplement: Table S5 — Consensus nucleotide sequence of all OTUs. Consensus sequences for the 175 OTUs identified in this study in FASTA format. (TXT) [file pone.0045001.s005.txt]

>Consensus1 len=278 tot-seq=105312
CTGGACCGTGTCTCAGTTCCAGTGTGACTGATCATCCTCTCAGACCAGTTACGGATCGTCGCCTTGGTAGGCCTTTACCCCACCAACTAGCTAATCCGACCTAGGCTCATCTGATAGCGTGAGGTCCGAAGATCCCCCACTTTCTCCCTCAGGACGTATGCGGTATTAGCGCCCGTTTCCGGACGTTATCCCCCACTACCAGGCAGATTCCTAGGCATTACTCACCCGTCCGCCGCTGAATCCAGGAGCAAGCTCCCTTCATCCGCTCGACTTGCATG
>Consensus2 len=185 tot-seq=57769
CTGGGCCGTGTCTCAGTCCCAGTGTGGCTGGTCGTCCTCTCAGACCAGCTACTGATCGTCGCCTTGGTAGGCCTTTACCCCACCAACTAGCTAATCAGCCATCGGCCAACCCTATAGCGCGAGGCCCGAAGGTCCCCCGCTTTCATCCGTGGATCGTATGCGGTATTAATCCGGCTTTCGCCGGG
>Consensus3 len=299 tot-seq=55273
CTGGGCCGTGTCTCAGTCCCAGTGTGGCCGATCACCCTCTCAGGTCGGCTATGTATCGTCGCCTTGGTGAGCCGTTACCTCACCAACTAGCTAATACAACGCAGGTCCATCTGGTAGTGATGCAATTGCACCTTTTAAGCAAATGTCATGCAACATCTACTATTATGCGGTATTAGCTATCGTTTCCAATAGTTATCCCCCGCTACCAGGGGGGGTACCTACGCGTTACTCACCCGTTCGCAACTCATCCAGAGAAGCAAGCTCCTCCTTCAGCGTTCTACTTGCATGTATTAGGCACG
>Consensus4 len=185 tot-seq=19558
CTGGGCCGTGTCTCAGTCCCAGTGTGGCCGGTCACCCTCTCAGGCCGGCTACCCGTCGTCGCCTTGGTGAGCCGTTACCTCACCAACAAGCTGATAGGCCGTGAGCCCATCTATAACCACTACATAACGCTTTCCACCAACACCCCATGCGGAGATTGGTCGTATCCGGTATTAGACCCAGTTTC
>Consensus5 len=185 tot-seq=19349
CTGGGCCGTGTCTCAGTCCCAATGTGGCCGTTCATCCTCTCAGACCGGCTACTGATCATCGCCTTGGTGGGCCGTTACCCCTCCAACTAGCTAATCAGACGCAATCCCCTCCTTCAGTGATAGCTTATAAATAGAGGCCACCTTTCATCCATCCTCGATGCCGAGATTAGATCGTATGCGGTATT
>Consensus6 len=185 tot-seq=16892
TTGGACCGTGTCTCAGTTCCAATGTGGGGGACCTTCCTCTCAGAACCCCTACTGATCGTTGCCTTGGTGGGCCGTTACCCCGCCAACAAGCTAATCAGACGCATCCCCATCCATTACCGATAAATCTTTACTTCAAATCTGATGCCGTCATCGAAGACTATGCGGTATTAGTCTGCCTTTCGGCA
>Consensus7 len=303 tot-seq=11231
CTGGACCGTGTCTCAGTTCCAGTGTGGCTGGTCATCCTCTCAGACCAGCTAGAGATCGCAGGCTTGGTAGGCATTTACCCCACCAACTACCTAATCCCACTTGGGCTCATCCTATGGCATGCGGCCTCTCAGTCCCGCACTTTCATCTTCCGATAATACGCGGTATTAGCGACAGTTTCCCGTCGTTATCCCCCTCCATAAGCCAGATTCCCAAGCAGTACTCACCCGTCCGCCACTCGTCAGCAAGAAAGCAAGCTTTCTCCTGCTACCGTTCGACTTGCATGTGTTAAGCCTGCCGCCAGC
>Consensus8 len=185 tot-seq=7126
CTGGGCCGTGTCTCAGTCCCAGTGTGGCCGATCACCCTCTCAGGTCGGCTATGTATCGTTGCCTTGGTGAGCCGTTACCTCACCAACTAGCTAATACAACGCAGGTCCATCTCTTAGTGATGCAATTGCACCTTTCAAATCAATATCATGCGATATCGACTTTTATGCGGTATTAGCTATCGTTT
>Consensus9 len=210 tot-seq=6006
TTGGGCCGTGTCTCAGTCCCAATGTGGCTGATCATCCTCTCAGACCAGCTACTGATCGTCGCCTTGGTAGGCCATTACCCTACCAACTAGCTAATCAGACGCGGGCCGATCTCTCGGCGATAAATCTTTCCCCGTAAGGGCTTATCCGGTATTAGCACAAGTTTCCCTGTGTTGTTCCGAACCAAGAGGTACGTTCCCACGTGTTACTCA
>Consensus10 len=185 tot-seq=5781
CTGGGCCGTGTCTCAGTCCCAGTGTGGCCGATCACCCTCTCAGGTCGGCTATGTATCGTTGCCTTGGTGAGCCGTTACCTCACCAACTAGCTAATACAACGCAGGTCCATCTGGTAGTGGTGCAATTGCACCTTTCAAGCAGCTATCATGCGATATCTACTGTTATGCGGTATTAGCTATCGTTT
>Consensus11 len=184 tot-seq=5577
TTGGGCCGTGTCTCAGTCCCAATGTGGCCGATCACCCTCTCAGGTCGGCTATGCATCACGGCCTTGGTGAGCCGTTACCTCACCAACTAGCTAATGCACCGCGGGTCCATCCATCAGCAGAAGCTTGCGCCTCTTTTCCTCTTCAAACCATGCGGTTCGAAGACCTATGCGGTTTTAGCATCCG
>Consensus12 len=185 tot-seq=5264
CTGGGCCGTGTCTCAGTCCCAGTGTGGCCGATCACCCTCTCAGGTCGGCTATGTATCGTCGCCTTGGTGAGCCGTTACCTCACCAACTAGCTAATACAACGCAGGTCCATCTGGTAGTGGTGCAATTGCACCTTTTAAACAGCTGTCATGCAACAACTGCTCTTATGCGGTATTAGCTATCGTTT
>Consensus14 len=185 tot-seq=4982
CTGGGCCGTGTCTCAGTCCCAGTGTGGCCGATCACCCTCTCAGGTCGGCTATGTATCGTCGCCTAGGTGAGCCGTTACCTCACCTACTAGCTAATACAACGCAGGTCCATCTTGTAGTGGAGCAATTGCCCCTTTCAAATAAATGACATGTGTCATCCATTGTTATGCGGTATTAGCTATCGTTT
>Consensus15 len=219 tot-seq=2922
CTGGGCCGTGTCTCAGTCCCAGTGTGGCTGATCATCCTCTCAGACCAGCTAAAGATCGTCGCCTTGGTAGGCCATTACCCCACCAACTAGCTAATCTTACGCGGGCTCATCTAATTCCGATAAATCTTTCCCCCGTAGGGCGTATACGGTATTAGCAGTCGTTTCCAACTGTTGTTCCGTAGAACTAGGTAGATTCCCACGCGTTACTCACCCGTCTGC
>Consensus16 len=205 tot-seq=2826
CTGGGCCGTGTCTCAGTCCCAGTGTGGCTGATCATCCTCTCAGACCAGCTATGGATCGTCGGCTTGGTGGGCCATTACCCCACCAACTACCTAATCCAACGCGGGCCGCTCCAATGGCGATAAATCTTTCCCCCGTAGGGCACATACGGTATTAGCTGAAGTTTCCCTCAGTTGTTCCGTACCAAAGGGCACGTTCCCACGCGTT
>Consensus17 len=324 tot-seq=2808
CTGGTCCGTGTCTCAGTACCAGTGTGGGGGTTCAACCTCTCAGTTCCCCTACCCATCGTCGCCTTGGTGAGCCGTTACCTCACCAACTAGCTAATGGGACGCATGCCTATCTCACAGCGAATTTCATTTCCTCTACATTGGATGCCCAACATAGAGTGTACGCGGTATTAGTCCGTCTTTCGACGGGTTATCCCCCTCTGTGAGGCAAGTTGCATACGCGTTACGCACCCGTGCGCCGGTCGCCATCAGTCTTAGCAAGCTAAGACCATGCTGCCCCTCGACTTGCATGTGTTAAGCCTATCGCTAGCGTTCATCCTGAGCCAG
>Consensus18 len=202 tot-seq=2696
CTGGGCCGTGTCTCAGTCCCAGTGTGGCTGATCATCCTCTCAGACCAGCTAAGGATCGTCGCCTTGGTGCGCTCTTACCACACCAACTAGCTAATCCTACGCGGGCTCATCCTCAGGCGATAAATCTTTGGACTTACGTCATCATCCGGTATTAGCAGTCGTTTCCAACTGTTATTCCGAACCTAAGGGCAGATTCCCACGC
>Consensus19 len=216 tot-seq=2284
CTGGGCCGTGTCTCAGTCCCAGTGTGGCTGGTCGTCCTCTCAGACCAGCTACAGATCGTCGCCTTGGTAGGCCTTTACCCCACCAACTAGCTAATCTGCCATCGGCCGCTCCAATAGCGCGAGGTCCGAAGATCCCCCGCTTTCACCCTCAGGTCGTATGCGGTATTAATCCGGCTTTCGCCGAGCTATCCCCCACTACTGGGCACGTTCCGATGT
>Consensus20 len=217 tot-seq=2217
CTGGGCCGTGTCTCAGTCCCAGTGTGGCGGATCATCCTCTCAGACCCGCTACTGATCGTCGCCTTGGTAGGCCTTTACCCCACCAACTAGCTAATCAGATATCGGCCGCTCGAATAACGCAAGGCCCGAAGGTCCCCTGCTTTCCTCCTCAGAGAATATGCGGTATTAGCTAATCTTTCGATTAGTTATCCCCCATTACTCGGTACGTTCCGATATG
>Consensus21 len=185 tot-seq=2073
CTGGGCCGTGTCTCAGTCCCAGTGTGGCCGATCACCCTCTCAGGTCGGCTATGTATCGTCGCCTTGGTGAGCCGTTACCTCACCAACTAGCTAATACAACGCAGGTCCATCTGGTAGTGATGCAATTGCATCTTTCAATTAATTATCATGCAATAATCAATTTTATGCGGTATTAGCTATCGTTT
>Consensus22 len=229 tot-seq=1621
CTGGGCCGTATCTCAGTCCCAATGTGACCGGTCACCCTCTCAGGCCGGCTACCCGTCAAAGCCTTGGTAGGCCATCACCCCACCAACAAGCTGATAGGCCGCGAGCCCATCCCCCACCAGAAAAAACCTTTCCACCAACCCCCATGCGAAGGCCAGTGAATATCCAGTATTAGCACCCGTTTCCGGGCGTTATCCCAAAGAAGGGGGCAGGTTACTCACGTGTTACTCA
>Consensus23 len=313 tot-seq=1614
AAGGGCCGTGTCTCAGTCCCCTTGTGGCCGTTCACCCTCTCAGGCCGGCTACCCATCATCGCCTTGGTGAGCCGTTACCTCTCCAACTAGCTAATGGGACGCAAAGCTCTCTCACAGCGCATATAGCTTTCATAATCTTAGGATGCCCTAAAATCATAATATCAGGTATTAGCATTCGTTTCCAAATGTTGTCCCTAACTGTGAGGCAAGTTCTTTACGCGTTGCTCACCCGTCCGCCACCCAAACCGAAGTTCAAGTTGACTTGCATGTGTTAAGCATTCTGTCAGCGTTCATCCTGAGCCAGGATCAAACT
>Consensus24 len=217 tot-seq=1383
CTGGGCCGTGTCTCAGTCCCAGTGTGGCTGGTCGTCCTCTCAGACCAACTACAGATCGTTGCCTTGGTAGGCTTTTACCCCACCAACTAGCTAATCTGATATCGGCCGCTCCAATAGCGCGAGGTCTTGCGATCCCCCGCTTTCACCCTCAGGTCGTATGCGGTATTAATCCGGCTTTCGCCGGGCTATCCCCCACTAATGGGCACGTTCCGATATA
>Consensus25 len=221 tot-seq=1312
TTGGACCGTGTCTCAGTTCCAATGTGGGGGACCTTCCTCTCAGAACCCCTACTGATCGTCGCCTTGGTGGGCCGTTACCCCGCCAACAAGCTAATCAGACGCATCCCCATCCCTGACCGATGAAATCTTTAATCGTCGTTGGATGCCCGCAGACGATGCCATGAGGTATTAGGCCGACTTTCGACGGGTTATCCCTCAGTCAGAGGCAGGTTGGATACGCG
>Consensus26 len=207 tot-seq=1285
CTGGGCCGTGTCTCAGTCCCAGTGTGGCTGATCATCCTCTCAGACCAGCTACTGATCGTCGCCTTGGTGAGCCATAACCTCACCAACTAGCTAATCAGACGCGGGCCGATCCTTCGGCAGTAAACCTTTCTGCTCTCGCACGTATCCGGTATTAGCTCAAGTTTCCCTGAGTTATTCCGAACCGAAGGGCACGTTCCCACGCGTTAC
>Consensus27 len=220 tot-seq=1236
AAGGGCCGTATCTCAGTCCCCTTGTGGCCGTCCACCCTCTCAGGCCGGCTACCTATCATCGCCTTGGTGGGCCGTTACCCCACCAACAAGCTAATAGGACGCAAGGCTCTCCTGCAGCATCTCTTTTCATCAGGCTGGACATGAGTCCGCCTGACTTTACCAGGTCTTATCAGTCGTTTCCGTCTGTTATCCCTGACTGCAGGGCAAGTTCCTTACGCGT
>Consensus28 len=217 tot-seq=1209
CTGGGCCGTGTCTCAGTCCCAGTGTGGCTGGTCATCCTCTCAGACCAGCTAGAGATCGTCGGCTTGGTGAGCCTTTACCTCACCAACTACCTAATCCCACTTGGGCTCATCCTATGGCATGTGGCCCGAAGGTCCCACACTTTCATCTTTCGATACTACGCGGTATTAGCTACAGTTTCCCGTAGTTATCCCCCTCCATAAGCTAGATTCCCAAGCA
>Consensus29 len=240 tot-seq=1193
CTGGGCCGTATCTCAGTCCCAATGTGACCGGTCACCCTCTCAGGCCGGTTACCCGTCAAAGCCTTGGTAAGCCATCACCCCACCAACAAGCTGATAGGCCGCGAGCCCATCCCCCACCAGAAAAAACCTTTCCACCACCCCCCATGCGAAGGACAGTGAATACCCGGTATTAGCAGCCGTTTCCGACCGTTATCCCAAAGAAGGGGGCAGGTTACTCACGTGTTACTCACCCGTTCGCCA
>Consensus30 len=235 tot-seq=1138
TTGGACCGTGTCTCAGTTCCAATGTGGGGGACCTTCCTCTCAGAACCCCTACTGATCGTTGCCTTGGTGGGCCGTTACCCCGCCAACAAGCTAATCAGACGCATCCCCATCACTGACCGATAAATCTTTCGTTTTCATTAGATGTCTGCAGAAAACCTCATAAGGTATTAGTCCGACTTTCGCCGGGTTATCCCTTAGTCAGAGGCAGGTTGGATACGCGTTACTCACCCGTGCG
>Consensus31 len=223 tot-seq=1135
CTGGGCCGTGTCTCAGTCCCAGTGTGGCCGGTCACCCTCTCAGGCCGGCTACCCGTCGTCGCCTTGGTAGGCCACTACCCCACCAACAAGCTGATAGGCCGCGGGCCCATCCCCAGCCGATAAATCTTTCCACCACCAGACCATGCGGTCAGCGGTCATATCCGGTATTAGCCCCAATTTCTTGGAGTTATCCCAGAGCTGAGGGCAGGTTGCCCACGTGTTA
>Consensus32 len=218 tot-seq=1098
CTGGACCGTGTCTCAGTTCCAGTGTGGCTGATCATCCTCTCAGACCAGCTACGGATCGTCGCCTTGGTGGGCCTTTACCCCGCCAACTAGCTAATCCGACATCGGCTCATTCAATCGCGCAAGGTCCGAAGATCCCCTGCTTTCACCCGTAGGTCGTATGCGGTATTAGCGTAAGTTTCCCTACGTTATCCCCCACGAAAAAGTAGATTCCGATGTAT
>Consensus33 len=227 tot-seq=1069
CTGGGCCGTATCTCAGTCCCAGTGTGACCGTCCACCCTCTCAGGCCGGCTACCCGTCAAAGCCTTGGTAGGCCATCACCCCACCAACAAGCTGATAGGCCGCGAGCCCATCCCTTACCAGAAAAACAACCTTTCCAAACCAACCCATGCAGGATGGTCAGAATATCCCGTATTAGCTACCCTTTCGAGCAGTTATCCAGGAAAGTAAGGGGCAGGTTACTCACGTGT
>Consensus34 len=332 tot-seq=1069
TTGGACCGTGTCTCAGTTCCAATGTGGGGGACCTTCCTCTCAGAACCCCTACTGATCGTTGCCTTGGTGAGCCTTTACCTCACCAACAAGCTAATCAGACGCATCCCCATCCTTTACCGATAAATCTTTTATTCATATCTGATGCCATCAATGAATTACATCGGGTATTAGGCCGTCTTTCAACGGGGTATCCCCAAGTAAAGGGCAGGTTGGATACGCGATACTCACCCGTGTGTTGGTCGACGTCCAAAATGTGCAAGCACATAATGCCGTTTCCCCTCGACTTGCATGTGTTAAGCCTATAGCTAGCGTTCATCCTGAGCCAGGATCAA
>Consensus35 len=205 tot-seq=963
CTGGGCCGTGTCTCAGTCCCAGTGTGGCCGATCACCCTCTCAGGTCGGCTATGCATCGTCGCCTTGGTAGGCCTTTACCCCACCAACTAGCTAATGCACCGCAAAGCCATCTCATAGTGTTAGCAAAACCAACTTTTAAACATCAACCATGCAGTTAATGCTGTTATCCGGTATTAGCTATCGTTTCCAATAGTTGTCCCAGTCT
>Consensus36 len=188 tot-seq=912
TTGGGCCGTGTCTCAGTCCCAATGTGGCCGGTCATCCTCTCAGATCGGCTACTGATCGTTGCTTTGGTAGGCTTTTACCCTGCCAACTGGCTAATCAGACGCGGGTCCATCTTATGGCGATAAATCTTTTCACCCTGTACCATGCGGTACTGTGTGCTTATGCGGTATTAGCAGTGATTTCTCTCTGT
>Consensus37 len=200 tot-seq=891
TTGGGCCGTGTCTCAGTCCCAATGTGGCCGATCAGTCTCTCAACTCGGCTATGCATCATTGCCTTGGTAAGCCGTTACCTTACCAACTAGCTAATGCACCGCAGGTCCATCCAAGAGTGATAGCAGAACCATCTTTTAAACTCTAGACATGCGTCTAGTGTTGTTATCCGGTATTAGCATCTGTTTCCAGGTGTTATCCC
>Consensus38 len=192 tot-seq=887
CTGGGCCGTGTCTCAGTCCCAGTGTGGCCGATCACCCTCTCAGGTCGGCTATGTATCGTCGCCTTGGTGAGCCGTTACCTCACCAACTAGCTAATACAACGCAGGTCCATCTGGTAGTGGAGCAATTGCCCCTTTCAAATCAACATCATGCAATGTCGACTGTTATGCGGTATTAGCTATCGTTTCCAATAG
>Consensus39 len=221 tot-seq=886
CTGGTCCCTGTCTCAGTACCAGTGTGGGGGATCTCCCTCTCAGGACCCCTACCTATCGTAGCCTTGGGGTGCCGTTACCACTCCAACTAGCTAATAGGACGCATGCCCATCTTTCACCACCGCAGTTTTAATTGTCAGATGATGCCATCCAACAATATTATGGGGTATTAATCCAAATTTCTTCGGGCTATCCCCCTGTGAAAGGTAGGTTGCATACGCGT
>Consensus40 len=311 tot-seq=793
CTGGGCCGTATCTCAGTCCCAATGTGGCCGACCAACCTCTCAGTCCGGCTACCCGTCGCCGCCTTGGTAGGCCATTACCCCACCAACAAGCTGATAGGCCGCGGGCTCATCCTACACCGAAAAAACTTTCCACCACACACACTAAAGTGCGGTCCTATCCGGTATTAGACCCAGTTTCCCAGGCTTATCCCAGAGTGCAGGGCAGATCACCCACGTGTTACTCACCCGTTCGCCACTCGAGTACCTCCGAAAAGGCCTTTCCGTTCGACTTGCATGTGTTAAGCACGCCGCCAGCGTTCGTCCTGAGCCAG
>Consensus41 len=205 tot-seq=772
AAGGGCCGTGTCTCAGTCCCCTTGTGGCCGTTCACCCTCTCAGGCCGGCTACCCATCATCGCCTTGGTGAGCTGTTACCTCTCCAACTAGCTAATGGGACGCAAAGCTCTCTCACAGTGCATATAGCTTTCATAATTCTAAGATGCCTTAAAATCATAATATCAGGTATTAGCATTCATTTCTAAATGTTGTCCCTAGCTGTGAG
>Consensus42 len=222 tot-seq=769
CTGGGCCGTGTCTCAGTCCCAGTGTGGCTGATCATCCTCTCAGACCAGCTACAGATCGTCGCCTTGGTAGGCCTTTACCCCACCAACCAGCTAATCCGACTTAGGCTCATCTAATAGCGAGAGCTAAAAGCCCCCTTTCACCCGTAGGTCGTATGCGGTATTAGCTTGGGTTTCCCCAAGTTATCCCCCACTACTAGGCAGATTCCTAAGCATTACTCACCC
>Consensus43 len=221 tot-seq=769
CTGGGCCGTGTCTCAGTCCCAGTGTGGCCGATCACCCTCTCAGGTCGGCTACGCATCGTCGCCTTGGTGGGCCGTTACCCCACCAACTAGCTAATGCGCCGCGGGCCCATCCTGCAGTGACAGCCGAAACCGTCTTTCCGTACGCCACCAGGAGGTGGCGAAAACTATTCGGTATTAGCACCGGTTTCCCGGAGTTATCCCGATCTGCAGGGCAGGTTGCC
>Consensus44 len=327 tot-seq=749
CTGGGCCGTGTCTCAGTCCCAGTGTGGCCGATCACCCTCTCAGGTCGGCTATGTATCGTCGCCTTGGTGAGCCGTTACCCCACCAACTAGCTAATACAACGCAGGTCCATCTGGTAGTGATGCAATTGCACCTTTTAAGCAAATGTCATGCAACATCTACTGTTATGCGGTATTAGCTATCGTTTCCAATAGTTATCCCCCGCTACCAGGCAGGGTAGGTACGCGTTACTCACCCGTTCGCAACTCATCCAGAAGAGCAAGCTCCTCCTTCAGCGTTCTACTTGCATGTATTAGGCACGCCGCCAGCGTTCGTCCTGAGCCAGGATC
>Consensus45 len=220 tot-seq=735
CTGGACCGTGTCTCAGTTCCAGTGTGGCCGATCACCCTCTCAGGTCGGCTATGCATCGTTGCCTTGGTAAGCCGTTACCTTACCAACTAGCTAATGCAGCGCGGATCCATCTATAAGTGACAGCAAGACCGTCTTTCACTTTTGAACCATGCGGTTCAAAATATTATCCGGTATTAGCTCCGGTTTCCCGAAGTTATCCCAGTCTTATAGGTAGGTTATC
>Consensus46 len=336 tot-seq=729
TTGGACCGTGTCTCAGTTCCAATGTGGGGGACCTTCCTCTCAGAACCCCTACTGATCGTTGCCTTGGTGGGCCGTTACCCCGCCAACAAGCTAATCAGACGCATCCCCATCCATAACCGATAAATCTTTTATCCTTATCTGATGCCATCAAAGGATTACATAAGGTATTAGTCTGCCTTTCGGCAGGTTATTCCTTAGTTATGGGAAGGTTGGATACGCGTTACTCACCCGTGCGCCGGTCGGCGTCCATTCGGTGCAAGCACTAAATGCCGTTTCCCCTCGACTTGCATGTGTTAAGCCTGTAGCTAGCGTTCATCCTGAGCCAGGATCAAACTC
>Consensus47 len=222 tot-seq=715
TTGGGCCGTGTCTCAGTCCCAATGTGGCTGATCATCCTCTCAGACCAGCTACTGATCGTCGCCTTGGTGAGCCGTTACCTCACCAACTAGCTAATCAGACGCGGGCCGATCTTTCGGCGATAAATCTTTCCCCGTAAGGGCTTATCCGGTATTAGCACAAGTTTCCCTGTGTTGTTCCGAACCAAAAGGTACGTTCCCACGCGTTACTCACCCGTCTGCCGG
>Consensus48 len=220 tot-seq=688
AAGGGCCGTATCTCAGTCCCCTTGTGGCCGTCCACCCTCTCAGGCCGGCTACCTATCTTCGCCTTGGTGGGCCGTTACCCCTCCAACTAGCTAATAGGACGCAAGGCTCTCCGCAGGCGTCTCCTTTCATCACTAAGCTATGCAGCTTAATGACCTTATCCGGTCTTGTCAGCAGTTTCCTGCTGTTATCCCGGTCCCGCAGGCAAGTTCCTTACGCGTT
>Consensus49 len=220 tot-seq=683
TTGGGCCGTGTCTCAGTCCCAATGTGGCCGTTCACCCTCTCAGGCCGGCTACCGATCGTCGCCTTGGTGAGCCTCTACCTCACCAACTAGCTAATCGGACGCGGATCCATCTTATACCTATAAATATTTTACCCCTGCACCATGCGGTGCTGTGGTCTTATGCGGTCTTAGCGGAAATTTCTCTCCGTTATCCCCCTGTATAAGGCAGGTTATCCACGCG
>Consensus50 len=220 tot-seq=647
CTGGTCCGTATCTCAGTACCAGTGTGGGGGACATCCCTCTCAGAACCCCTATCTATCGTCGCCTTGGGGAGCCGTTACCTCTCCAACTAGCTAATAGAACGCATACTCATCTTTCACCACCGTAGCTTTAATATAAAAACGATGCCGCTCCTATATACCATTAGGTATTAATCCAAATTTCTTCGGGCTATCCCTATGTGAAAGGCAGATTGTATACGCG
>Consensus51 len=333 tot-seq=613
TTGGACCGTGTCTCAGTTCCAATGTGGGGGACCTTCCTCTCAGAACCCCTACTGATCGAAGTCTTGGTGAGCCGTTACCTCACCAACAAACTAATCAGACGCATCCCCATCCAATACCGAAATTCTTTAATGTATAATTCATGAGAAAAATACATACCATCAGGAATTAGTCCGTCTTTCAACGGGTTATGCCTGAGTATTGGGTAGGTTGGATACGCGTTACTCACCCGTGCGCCGGTCGGCATCATTGGTTGCAAGCAACCAACATGCTGCCCCTCGACTTGCATGTGTTAAGCCTGTAGCTAGCGTTCATCCTGAGCCAGGATCAAACTC
>Consensus52 len=207 tot-seq=612
ATGGGCCGTGTCTCAGTCCCATTGTGGCCGATCAGTCTCTCAACTCGGCTATGCATCATCGCCTTGGTAGGCCGTTACCCCACCAACAAGCTAATGCACCGCAGGTCCATCCAGAAGTGATAGCGAGAAGCCATCTTTTAAGCGTTGTTCATGCGAACAACGCTGTTATGCGGTATTAGCATCTGTTTCCAAATGTTGTCCCCCGCT
>Consensus53 len=217 tot-seq=606
CTGGGCCGTGTCTCAGTCCCAGTGTGGCCGATCACCCTCTCAGGTCGGCTACGCATCGTCGCCTTGGTGAGCCGTTACCTCACCAACTAGCTAATGCGCCGCGGGCCCATCCTGTAGTGACAGCCGAAACCGTCTTTTAACATCTCCCCATGTGAGGAAATGGATTATTCGGTATTAGCCCCGGTTTCCCGGAGTTATCCCAATCTACAGGGCAGGT
>Consensus54 len=207 tot-seq=594
TTGGGCCGTGTCTCAGTCCCAATGTGGCCGATCACCCTCTCAGGTCGGCTATGCATCATCGCCTTGGTAGGCCGTTACCCTACCAACTAGCTAATGCACCGCGGGTCCATCTCTTAGCGATAGCTTGCGCCACCTTTCCTCACAGAATCATGTGATCCCATGTCCTATGCGGTATTAGCAGTCGTTTCCGACTGTTATCCCCCACTA
>Consensus55 len=329 tot-seq=581
CTGGGCCGTGTCTCAGTCCCAGTGTGGCGGATCATCCTCTCAGACCCGCTACTGATCGTCGCCTTGGTAGGCCTTTACCCCACCAACTAGCTAATCAGATATCGGCCGCTCAAACAGCGCAAGGCCAAATGGTCCCCTGCTTTCTTCCTCAGAATATATGCGGTATTAGCTAATCTTTCGATTAGTTATCCCCCACTGCTCGGTACGTTCCGATATGTTTTTTACCCGTTCGCCACTCGCCACCCAAGAAGCAAGCTTCTCTGTGCTGCCGTCCGACTTGCATGTGTAAAGCATGCCGCCAGCGTTCAATCTGAGCCAGGATCAAACTC
>Consensus56 len=209 tot-seq=571
AAGGGCCGTGTCTCAGTCCCCTTGTGGCCGATCACCCTCTCAGGCCGGCTACCCATCATCGCCTTGGTGAGCCGTTACCTCTCCAACTAGCTAATGGGACGCAAAGCTCTCTCACAGCGCTTATAGCTTTCATAATTATAGGATGCCCTATTATCATAATATTAGGTATTAGCATTCGTTTCCAAATGTTGTCCCTAGCTGTGAGGCAA
>Consensus57 len=200 tot-seq=570
CTGGACCGTGTCTCAGTTCCAGTGTGACTGATCATCCTCTCAGACCAGTTATGCGTCATAGCCTTGGTGAGCCATTACCTCACCAACTAGCTGATACAATATAGCCTCATCCTACACCGAAAAACTTTCCCTATCTAACTTATGCTAGAGAGGAGTATAGAGTATTAGCAGTCGTTTCCAACTGTTGTCCTCTAGTGTAG
>Consensus58 len=333 tot-seq=551
CTGGTCCGTGTCTCAGTACCAGTGTGGGGGTTCAACCTCTCAGTTCCCCTACCCATCGTCGCCTTGGTGAGCCGTTACCTCACCAACTAGCTAATGGGACGCATGCCTATCTCACAGCGAATTTCATTTCCTTACTGGAGGATGCCCTCCTGTAAGTGTACGCGGTATTAGTCCGTCTTTCGACGGGTTATCCCCCTCTGTGAGGCAAGTTGCATACGCGTTACGCACCCGTGCGCCGGTCGCCATCAGTCTTAGCAAGCTAAGACCATGCTGCCCCTCGACTTGCATGTGTTAAGCCTATCGCTAGCGTTCATCCTGAGCCAGGATCAAACT
>Consensus59 len=334 tot-seq=546
CTGGACCGTGTCTCAGTTCCAGTGTGGGGGACCTTCCTCTCAGAACCCCTACCGATCGAAGGCTAGGTGGGCCGTTACCCCGCCTACTACCTAATCGGACGCATCACCATCTCATACCGATAAATCTTTGGTTACTCTCCCATGCGAGAAAGCAACAACATCGGGTATTAATCTTACTTTCGCAAGGCTATCCCCGAGTATGAGGCAGGTTTGATACGCGTTACGCACCCGTGCGCCGGGCGCCGGCATTGAAAGCAAGCTTTCAACCCGCTGCCCCTCGACTTGCATGTGTTAAGCCTGTAGCTAGCGTTCATCCTGAGCCAGGATCAAACTC
>Consensus60 len=234 tot-seq=537
TTGGACCGTGTCTCAGTTCCAATGTGGCCGTTCATCCTCTCAGACCGGCTACTGATCGTTGCCTTGGTAGGCCTTTACCCTTCCAACTAGCTAATCAGACGCGAGCCCATCTTACACCGATAAATCTTTTACCCCTAAGCCATCTGGCTTTGTGGTCTCATGCGGTATTAATCGTCGTTTCCAACGGCTATCCCCCTGTGTAAGGTAGGTTGCTCACGTGTTACTCACCCGTTC
>Consensus61 len=230 tot-seq=500
CTGGGCCGTGTCTCAGTCCCAATCTGGCTGGTCGGTCTCTCAACCCAGCTACCCATCATTGCCTTGGTAGGCCGTTACCCCACCAACAAGCTAACAGGCCGCGGGCCCATCCCTCTCCGCCGGAGCTTTCTCGAGTCTTCCATGCGGAAGTCTCGAAGTATTCGGTATTATCCACGGTTTCCCGTGGCTATCCCAATGAGAGGGGCAGGTTGCCCACGTGTTACTCAGCC
>Consensus62 len=220 tot-seq=495
TTGGACCGTATCTCAGTTCCAATGTGGGGGACCTTCCTCTCAGAACCCCTACCCATCGAAGGATTGGTGGGCCGTTACCCCGCCAACTTCCTAATGGGACGCACCGCCATCCATCACCGCCCGAAGGCTTTACTCAATCATACATGCATACAACTGAGACCATCAGGTATTAATCTTGCTTTCGCAAGCCTATCCCTGTGTGATGGGCAGGTTCGGTACG
>Consensus63 len=335 tot-seq=481
CTGGGCCGTGTCTCAGTCCCAGTGTGGCCGATCACCCTCTCAGGTCGGCTATGTATCGTCGCCTTGGTGAGCCGTTACCTCACCAACTAGCTAATACAACGCAGGTCCATCTGGTAGTGGAGCAATTGCCCCTTTTAAACAGTTATCATGCAATAACTGTTGTCATGCGGTATTAGCTATCGTTTCCAATAGTTATCCCCCGCTACCAGGCAGGTTACCTACGCGTTACTCACCCGTTCGCAACTCATCCGCTCGGTGCAAGCACCAAGCTTCAGCGTTCTACTTGCATGTATTAGGCACGCCGCCAGCGTTCATCCTGAGCCAGGATCAAACTC
>Consensus64 len=334 tot-seq=422
CTGGTCCGTGTCTCAGTACCAGTGTGGGGGTTCAACCTCTCAGTTCCCCTACCCATCGTCGCCTTGGTGAGCCGTTACCTCACCAACTAGCTAATGGGACGCATGCCTATCTCACAGCGAATTTCATTTCCTTGGGATAGGATGCCCTATCCCAAGTGTACGCGGTATTAGTCCGTCTTTCGACGGGTTATCCCCCTCTGTGAGGCAAGTTGCATACGCGTTACGCACCCCTGCGCCGGTCGCCATCAGTCTTAGCAAGCTAAGACCATGCTGCCCCTCGACTTGCATGTGTTAAGCCTATCGCTAGCGTTCATCCTGAGCCAGGATCAAACTC
>Consensus65 len=235 tot-seq=413
TTGGACCGTGTCTCAGTTCCAATGTGGGGGACCTTCCTCTCAGAACCCCTACTGATCGTCGCCTTGGTGGGCCGTCGCCCCGCCAACTAGCTAATCAGACGCATCCCCCTCCGTTACCGACGGATCTTTGCTTCGAATCTGATGCCGTCATCGAAGAACATGCGGTATTAGTCTGCCTTTCGGCAGGTTATCCCGCAGTAACGGGAAGGTTGGATACGCGTTACTCACCCGTGCG
>Consensus66 len=213 tot-seq=412
CTGGGCCGTGTCTCAGTCCCAGTGTGGCCGGTCACCCTCTCAGGCCGGCTACCCGTCGTCGCCTTGGTGAGCCATTACCTCACCAACAAGCTGATAGGCCGCGAGCTCATCCCTGACCGAAATTCTTTCCAGACGCTGAAGATGCCTTCGCGTCTCGTATCCGGTATTAGACGTCGTTTCCAACGCTTATCCCAGAGTCAGGGGCAGATTGCT
>Consensus67 len=327 tot-seq=400
CTGGGCCGTGTCTCAGTCCCAATGTGGCCGTTCACCCTCTCAGGCCGGCTACGCATCATCGTCTTGGTGGGCCGTTACCTCACCAACTAACTAATGCGCCATAAGCCCATCCACCAGTGTTTTTAACCTTTAATAATCAGAAGATGCCTTCCGATTACCTATCCGGTATTAGTCCCCGTTTCCAGAGATTATCCCAGTCTTCGTGGGTAGGTTGCTTATGTATTACTCACCCGTTCGCCACTCCTTCGATCTAGCAAGCTAGATCTCCAGCGTTCGACTTGCATGTATTAGGCACGCCGCCAGCGTTCATCCTGAGCCAGGATCAAA
>Consensus68 len=342 tot-seq=388
TTGGGCCGTGTCTCAGTCCCAATGTGGCCGGTCATCCTCTCAGATCGGCTATCGATCGTCGCTTTGGTGGGCCGTTACCCCGCCAACTGGCTAATCGAACGCGGGTCCATCTCATACCACCGGAGTTTTTACCCCCGCACCATGCGGTGCTGTGGTCTTATGCGGTATTAACAGTCGTTTCCAACTGTTATCCCCCTGTATGAGGCAGGTTACCCACGCGTTACTCACCCGTCCGCCCCCCCAAATAAAGTCTTCCGCCCGAAGGTTTCCGTCTTCACTTCTCGTTCGACTTGCATGTGTTAAGCACGCCGCCAGCGTTCATCCTGAGCCAGGATCAAACTC
>Consensus69 len=216 tot-seq=386
CTGGACCGTGTCTCAGTTCCAGTGTGGCTGGTCATCCTCTCAGACCAGCTAGGGATCGTCGCCTAGGTGAGCCGTTACCCCACCTACTAGCTAATCCCATCTGGGCACATCCGATGGCAAGAGGCCCGAAGGTCCCCCTCTTTGGTCTTGCGACGTTATGCGGTATTAGCTACCGTTTCCAGTAGTTATCCCCCTCCATCAGGCAGTTTCCCAGAC
>Consensus70 len=352 tot-seq=379
CTGGACCGTGTCTCAGTTCCAATGTGGCCGTTCATCCTCTCAGACCGGCTACTGATCGTCGCCTTGGTGGGCCGTTACCCCTCCAACTAGCTAATCAGACGCAAACCCCTCCTCCGGCGATAGCTTATAAATAGAGGCCATCCTTTCTTCCGACAGTCATGCGACTTTCGGAACGTATTCGGTATTAGCAGCCGTTTCCAGCTGTTGTCCCCATCCGTAGGGCAGGTTGTTTACGTGGGGCTCACCCGTTTGCCACTAGATTGTAGAAAAAGCAAGCTTTCTCTACGCTCTCGTTCGACTTGCATGTGTTAAGCACGCCGCCAGCGTTCGTCCTGAGCCAGGGTCAAACTCC
>Consensus71 len=217 tot-seq=352
CTGGGCCGTGTCTCAGTCCCAGTGTGGCCGTTCACCCTCTCAGGTCGGCTACGCATCGTCGCCTTGGTGAGCCGTTACCCCACCAACTAGCTAATGCGCCGCAGGCCCATCCCCAAGTGACAGATTGCTCCGTCTTTCATTATTCCACAATGCTGTGAAATAAATTATCCGGTATTAGCTACCGTTTCCGGTAGTTATCCCAGTCTTGAGGGCAGGT
>Consensus72 len=333 tot-seq=342
CTGGACCGTGTCTCAGTTCCAGTGTGGGGGACCTTCCTCTCAGAACCCCTACCGATCGAAGGCTAGGTGGGCCGTTACCCCGCCTACTACCTAATCGGACGCATCACCATCTCATACCGATAAATCTTTGATTAGCCCACCATGCGGTGAACTAATAACATCGGGTATTAATCTTACTTTCGCAAGGCTATCCCCGAGTATGAGGCAGGTTTGATACGCGTTACGCACCCGTGCGCCGGTCGCCATCAGAAGAAGCAAGCTTCTTCCATGCTGCCCCTCGACTTGCATGTGTTAAGCCTGTAGCTAGCGTTCATCCTGAGCCAGGATCAAACT
>Consensus73 len=212 tot-seq=341
AAGGGCCGTATCTCAGTCCCCTTGTGGCCGTTCACCCTCTCAGGCCGGCTACCTATCATCGCCTTGGTGGGCCGTTACCCCACCAACTAGCTAATAGGACGCAAGGCTCTCCTGCAGCGTCTCCTTTCATCAGGCCGGCATGCGCCAGCCTGACAATACCAGGTGTTATCAGTCGTTTCCGTCTGTTATCCCTGTCTGCAGGGCAAGTTCCT
>Consensus74 len=338 tot-seq=327
CTGGGCCGTGTCTCAGTCCCAGTGTGGCCGATCACCCTCTCAGGTCGGCTATGCATCGTCGCCTTGGTAGGCCTTTACCCCACCAACTAGCTAATGCACCGCAAAGCCATCTCATAGTGTTAGCCGAAACCAACTTTTAAACATATATCATGCGATTTATGCTGTTATCCGGTATTAGCTATCGTTTCCAATAGTTGTCCCCGTCTATGAGGCAGGTTCTTTACGTGTTACTCACCCGTTCGCCGCTAAGTTTTTCTAGTGCAAGCACCAGAAAAACTTCGCTCGACTTGCATGTATTAGGCACGCCGCCAGGGGGGGTCCTGAGCCAGGATCAAACT
>Consensus75 len=329 tot-seq=319
CTGGACCGTGTCTCAGTTCCAGTGTGGCTGGTCATCCTCTCAGACCAGCTAGAGATCGTCGGCTTGGTCAGCCTTTACCTAACCAACTACCTAATCCCACTTGGGCTCATCTTATGGCAGGTGGCTCGAAAGTCCCACCCTTTAATCCGAAGATTTTACGCGGTATTAGCTACAGTTTCCCGTAGTTATCCCCCTCCATAAGCCAGATTCCCAAGCATTACTCACCCGTCCGCCACTCGTCAGCAAATTAGCAAGCTAATTCCTGTTACCGTTCGACTTGCATGTGTTAAGCCTGCCGCCAGCGTTCAATCTGAGCCAGGATCAAACTC
>Consensus76 len=348 tot-seq=317
CTGGGCCGTGTCTCAGTCCCAATGTGGCCGTTCATCCTCTCAGACCGGCTACTGATCATCGCCTTGGTGGGCCGTTACCCCTCCAACTAGCTAATCAGACGCAATCCCCTCCTTCAGTGATAGCTTACATGTAGAGGCCACCTTTCATCTATCCTCGATGCCGAGATTAGATCGTATGCGGTATTAGCAGTCGTTTCCAACTGTTGTCCCCCTCTGAAGGGGGGGGTGATTACGCGTTACTCACCCGTTCGCCACTAAGATTGATAGAAGCAAGCTTCCATCGCTCTTCGTTCGACTTGCATGTGTTAAGCACGCCGCCAGCGTTCGTCCTGAGCCAGGAAAAAAATT
>Consensus77 len=221 tot-seq=314
CTGGGCCGTGTCTCAGTCCCAGTGTGGCTGATCATCCTCTCAGACCAGCTATGGATCGTCGGCTTGGTAGGCCTTTACCCCACCAACTACCTAATCCAACGCGGGCTCATCCTCAGGCGATAAATCTTTGGACTTTCGTCTTCATCCGGTATTAGCAGCAGTTTCCCGCTGTTATTCCGAACCCAAGGGCAGATTCCCACGCGTTACGCACCCGTGCGCCA
>Consensus78 len=223 tot-seq=310
TTGGACCGTGTCTCAGTTCCAATGTGGGGGACCTTCCTCTCAGAACCCCTACTGATCGTTGCCTTGGTGGGCTGTTACCCCGCCAACAAGCTAATCAGACGCATCCCCATCCATAACCGATAAATCTTTCATTCTCTTCTGATGTCATCTAAGAATTACATAAGGTATTAGTCTGCCTTTCGGCAGGTTATCCCTTAGTTATGGGAAGGTTGGATACGCGTTA
>Consensus79 len=223 tot-seq=280
TTGGGCCGTATCTCAGTCCCAATGTGGCCGTTCAGTCTCTCGACCCGGCTAAACATCATAGCCTTGGTGGGCCGTTACCTCACCAACTAGCTAATGTTCCGCACCCTCATCTCTTAGTGGAGCTTTAAAGGCCCCTTTCACAACGGAGTCATGCGACTCCATGCGTATCCGGCATTAACCAATGTTTCCATTAGGTATTCCAATCTAAGAGGTAGATTAAGCA
>Consensus80 len=203 tot-seq=279
CTGGGCCGTGTCTCAGTCCCAGTGTGGCCGATCACCCTCTCAGGTCGGCTATGTATCGTCGCCTTGGTGAGCCGTTACCTCACCAACTAGCTAATACAACGCAGGTCCATCTCTTAGTGATGCAGTTGCACCTTTCAAGTCAACATCATGCAATGTCGACTTTTATGCGGTATTAGCTATCGTTTCCAATAGTTATCCCCCGG
>Consensus81 len=366 tot-seq=275
CTGGACCGTGTCTCAGTTCCAGTCTGGCTGATCATCCTCTCAGACCAGCTATGGATCGTCGGCTTGGTAGGCCATTACCCTACCAACTACCTAATCCAACGCAGGCTTCTCCCAAAGCGCCCGAAGGCTTTAATCCGAAGACCATATGCGGCATTAGCTACCCTTTCGGGCAGTTATTCCTCACTTTGGGGCAAATTCCTACGCGTTACTCAGCCGTCCGCCGCTCGCCGGGATTTTACACAAAACTCTTGAATAAATCTTCTATACTACTCAGAAGCTTCCAGAATTCAGTGTAAAACTCGCTGCCGCTCGACTTGCATGTGTTAGGCACGCCGCCAGCATTCATCCTGAGCCAGGATCAAACTC
>Consensus82 len=222 tot-seq=267
CTGGGCCGTGTCTCAGTCCCAGTGTGGCCGGTCACCCTCTCAGGCCGGCTACCCGTCGTCGCCTTGGTGAGCCATTACCTCACCAACAAGCTGATAGGCCGCGAGTCCATCCCCAACCAAAAAATCTTTCCACCACCAGACCATGCGGCCAGTGATCATATCCAGTATTAGACGTCGTTTCCAACGCTTATCCCAGAGTCAGGGGCAGGTTACTCACGTGTT
>Consensus83 len=216 tot-seq=261
CTGGGCCGTGTCTCAGTCCCAGTGTGGCGGATCATCCTCTCAGACCCGCTACTGATCGTCGCCTTGGTGGGCCTTTACCCCACCAACCAGCTAATCAGATATCGGCCGCTCGAATAGCGCAAGGCCCGAAGGTCCCCTGCTTTCTCTCTCAAGACGTATGCGGTATTAGCTGATCTTTCGATCAGTTATCCCCCACTACTCGGTACGTTCCGATAT
>Consensus85 len=330 tot-seq=234
CTGGGCCGTGTCTCAGTCCCAGTGTGGCCGATCACCCTCTCAGGTCGGCTATGTATCGTCGCCTTGGTGAGCCGTTACCCCACCAACTAGCTAATACAACGCAGGTCCATCTGGTAGTGATGCAATTGCACCTTTTAATGGACTATCATGCAATAGTCAATATTATGCGGTATTAGCTATCGTTTCCAATAGTTATCCCCCGCTACCAGGCGGGGTACCTACGCGTTACTCACCCGTTCGCAACTCATCCAAGAAGAGCAAGCTCCTCTCTTCAGCGTTCTACTTGCATGTATTAGGCACGCCGCCAGCGTTGGTCCTGAGCCAGGATCA
>Consensus86 len=297 tot-seq=233
CTGGGCCGTGTCTCAGTCCCAGTGTGGCTGATCATCCTCTCAGACCAGCTAAAGATCGTCGGCTTGGTGAGCCTTTACCTCACCAACTACCTAATCTTACGCGGGCTCATCCTTGGGCGATAAATCTTTGGTCTTTCGACATCATCCGGTATTAGCACGCCTTTCGGCGAGTTATTCCGAACCCAAGGGCAGATTCCCACGCGTTACGCACCCGTGCGCCACAAACCCCGGGGGGGTCGTTCGACTTGCATGTGTTAGGCATGCCGCCAGCGTTCGTTCTGAGCCAGGATCAAACTC
>Consensus87 len=318 tot-seq=231
CTGGTCCGTATCTCAGTACCAGTGTGGGGGATATCCCTCTCAGAACCCCTATCTATCGTCGCCTTGGGGAGCCGTTACCTCTCCAACTAGCTAATAGAACGCATACTCATCTTTCACCGCCTCAGCTTTAATATAAATGTGATGCCACCCCTATATACCATTAGGTATTAATCCAAATTTCTTCGGGCTATCCCTATGTGAAAGGCAGATTGTATACGCGTTACGTACCGGTACGCCGGTCGAAGCCCGAAGGCTCCTCCCTCGACTTGCATGTGTTAGGCCTGCCGCTAGCGTTCATCCTGAGCCAGGATCAAACTC
>Consensus88 len=213 tot-seq=229
CTGGGCCGTGTCTCAGTCCCAGTGTGGCCGATCACCCTCTCAGGTCGGCTATGTATCGTTGCCTTGGTGAGCCGTTACCTCACCAACTAGCTAATACAACGCAGGTCCATCTGGTAGTGATGCTCTTGCACCTTTTAAACATCTACCATGCAGTAAATGTTCTTATGCGGTATTAGCTATCGTTTCCAATAGTTATCCCCCGCTACCAGGCAG
>Consensus89 len=229 tot-seq=225
CTGGGCCGTGTCTCAGTCCCAGTGTGACCGTCCACCCTCTCAGGCCGGCTACCCGTCACCGCCTTGGTAGGCCATCACCCCACCAACAAGCTGATAGGCCGCGAGCCCATCCCCCACCGAAACAATATCTTTCCCGGGCCCGTCATGCGACAGACCCAGAATATCCCGTATTAGCCACACTTTCATGCGGTTATCCAGAAGAAGGGGGCAGGTTACTCACGTGTTACTC
>Consensus90 len=235 tot-seq=223
CTGGGCCGTGTCTCAGTCCCAGTGTGGCCGATCACCCTCTCAGGCCGGCTACCCGTCGTCGCCTTGGTAGGCCATTACCCCACCAACAAGCTGATAGGCCGCGGGCTCATCCTGCACCGAAAAACTTTCCAACCCCCACCATGCGGCAGGAGTTCATATCCGGTATTAGACCCAGTTTCCCAGGCTTATCCCGAAGTGCAGGGCAGATTACCCACGTGTTACTCACCCGTTCGCC
>Consensus91 len=332 tot-seq=223
CTGGGCCGTGTCTCAGTCCCAGTGTGGCCGATCACCCTCTCAGGTCGGCTATGTATCGTCGCCTTGGTGAGCCGTTACCCCACCAACTAGCTAATACAACGCAGGTCCATCTGGTAGTGATGCAATTGCACCTTTTAAGCAAATGTCATGCAACATCTACTCTTATGCGGTATTAGCTATCGTTTCCAATAGTTATCCCCCGCTACCAGGCAGGTTACCTACGCGTTACTCACCCGTTCGCAACTCATCCGCTCGGTGCAAGCACCAAGCTTCAGCGTTCTACTTGCATGTATTAGGCACGCCGCCAGCGTTCGTCCTGAGCCAGGATCAAA
>Consensus92 len=197 tot-seq=219
CTGGGCCGTGTCTCAGTCCCAATGTGGCCGATCACCCTCTCAGGTCGGCTATGCATCACGGCCTTGGTGAGCCGTTACCTCACCAACTAGCTAATGCACCGCGGGTCCATCCATCAGCAGAAGCTTGCGCCTCTTTTCCTCCTTCAACCATGCGGTTAAAGGACCTATGCGGTTTTAGCATCCGTTTCCGAATGTTA
>Consensus93 len=230 tot-seq=213
CTGGGCCGTGTCTCAGTCCCAGTGTGACCGTCCACCCTCTCAGGCCGGCTACCCGTCACCGCCTTGGTAGGCCATCACCCCACCAACAAGCTGATAGGCCGCGAGCCCATCCCCCACCAAAAACACCCAAAGGCGCATCTTTCCCAGACCCGCCATGCGACAGACCCAGAATATCCCGTATTAGCCACACTTTCATGCGGTTATCCAGAAGAAGGGGGCAGGTTACTCAC
>Consensus95 len=323 tot-seq=189
CTGGGCCGTGTCTCAGTCCCAGTGTGGCTGGTCGTCCTCTCAAACCAGCTACGGATCGTCGCCTTGGTGAGCCGTTACCCCACCAACTAGCTAATCCGATATCGGCCGCTCCAATAGTGCAAGGTCTTGCGATCCCCTGCTTTCCCCCGTAGGGCGTATGCGGTATTAGCTACGCTTTCGCGTAGTTATCCCCCGCTACTGGGCACGTTCCGATACATTACTCACCCGTTCGCCACTCGCCACCAGACCGAAGTCCGTGCTGCCGTTCGACTTGCATGTGTAAGGCATCCCGCTAGCGTTCAATCTGAGCCAGGATCAAACTC
>Consensus96 len=336 tot-seq=184
TTGGGCCGTGTCTCAGTCCCAATGTGGCCGATCACCCTCTCAGGTCGGCTATGCATCACGGCCTTGGTGAGCCGTTACCTCACCAACTAGCTAATGCACCGCGGGTCCATCCATCAGCAGAAGCCGAAGCCTCTTTTCCTTCTCGAGTCATGCGACTCAAGAACCTATGCGGTTTTAGCATCCGTTTCCGAATGTTATCCCCCTCTGATGGGCAGGTTTTTTACGTGTTACTCACCCGTTCGCCACTAGATTGACCAGTGCAAGCACCGGTCGCTCTCGTTCGACTTGCATGTATTAGGCACGCCGCCAGCGTTCGTCCTGAGCCAGGATCAAACT
>Consensus97 len=210 tot-seq=184
CTGGGCCGTGTCTCAGTCCCAGTGTGGCCGATCACCCTCTCAGGTCGGCTATGTATCGTCGCCTTGGTAAGCTCTTACCTTACCAACTAGCTAATACAACGCAGGTCCATCTACTAGTGATGCGCTTGCATCTTTCAATCAATTATCATGCAATAATTAATATTATGCGGTATTAGCTATCGTTTCCAATAGTTATCCCCCGCTAATAGG
>Consensus98 len=327 tot-seq=182
CTGGGCCGTGTCTCAGTCCCAGTGTGGCCGATCACCCTCTCAGGTCGGCTATGTATCGTCGCCTTGGTGAGCCGTTACCCCACCAACTAGCTAATACAACGCAGGTCCATCTGGTAGTGATGCAATTGCACCTTTCAAACAGTTATCATGCAATAACTGCTATTATGCGGTATTAGCTATCGTTTCCAATAGTTATCCCCCGCTACCAGGCAGGTTACCTACGCGTTACTCACCCGTTCGCAACTCATCCAGAAGAGCAAGCTCCTCCTTCAGCGTTCTACTTGCATGTATTAGGCACGCCGCCAGCGTTGGTCCTGAGCCACGGAA
>Consensus99 len=344 tot-seq=164
TTGGGCCGTGTCTCAGTCCCAATGTGGCCGTCCGACCTCTCAGTCCGGCTACCGATCGTCGCTTTGGTAGGCTTTTACCCTGCCAACTGGCTAATCGGACGCGGGCCCATCCTATACCTGATTGCTCATTTCCCGATCAAATCATGCGATTTAACCGACTTATGCGGTCTTACCAGCCGTTTCCAGCTGCTATCCCCCTGTATAGGGCAGGTTGCCCACGCGTTACTCACCCGTCCGCCACTAAGAATTACAAACTTCCATCCGAAAACTTCCGTCCGTAATCTCCGTTCGACTTGCATGTGTTAGGCACGCCGCCAGCGTTCATCCTGAGCCAGGATCAAACT
>Consensus100 len=358 tot-seq=160
TTGGACCGTGTCTCAGTTCCAATGTGGCCGATCACCCTCTCAGGTCGGCTACTGATCGTCGCCTTGGTGGGCAGTTATCTCACCAACTAGCTAATCAGACGCGGGTCCATCCTATACCGCTAACACTTTGATATATCTGCGATGCCGCAAATATATATTATCATGTATTAGTAAACTTTTCAGTATGTTATCCATGTGTATAGGGCAGGGGGGGGACGCGTTACTCACCCGTCCGCCGCTTGGTTTTGCTCAGAATTGAACATTCTAGTCTTAGAATACTCAATACTGAGCAAACCCTCGCTCGACTTGCATGTGTTAGGCACGCCGCCAGCGTTCATCCTGAGCCAGGATCAAACTC
>Consensus101 len=212 tot-seq=153
TTGGGCCGTGTCTCAGTCCCAATGTGGCCGATCAACCTCTCAGTTCGGCTACGTATCATCGCCTTGGTGAGCCGTTACCTCACCAACTAGCTAATACGCCGCGGGTCCATCCAAAAGCGATAGCTTACGCCATCTTTCAGCCAAGAACCATGCGGTTCTTGGATCTATGCGGTATTAGCATCTGTTTCCAAATGTTATCCCCCACTTAAGGG
>Consensus102 len=225 tot-seq=148
CTGGGCCGTGTCTCAGTCCCAGTGTGGCGGATCATCCTCTCAGACCCGCTACTGATCGTCGCCTTGGTAGGCCTTTACCCCACCAACTAGCTAATCAGACATCGGCCGCTCGAATAACGTGAGGTCCGAAGAGCCCCCACTTTCCTTCTCAAAGCGTATGCGGTATTAGCTATCCTTTCGGATAGTTATCCCCCATTACTCGGTACGTTCCGATGCATTACTCAC
>Consensus103 len=242 tot-seq=148
TTGGACCGTGTCTCAGTTCCAATGTGGGGGACCTTCCTCTCAGAACCCCTACTGATCGTTGCCTTGGTGGGCCGTTACCCCGCCAACAAGCTAATCAGACGCATCCCCATCCATTACCAATAAATCTTTAATCCTATAATGATGCCATCATAAAATACCATGGGGTATTAGTCTTACTTTCGCAAGGTTATCCCCCTGTAATGGGTAGGTTGGATACGCGTTACTCACCCGTGCGCCGGTCG
>Consensus104 len=329 tot-seq=146
CTGGACCGTGTCTCAGTTCCAGTGTGGCTGGCCATCCTCTCAGACCAGCTAGAGATCGCAGGCTTGGTAGGCCTTTACCCCACCAACTACCTAATCCCACTTGGGCTCATCTCATGGCATGCGGCCTTGCGGTCCCGCACTTTCATCTTCCGATTCTACGCGGTATTAGCTACAGTTTCCCGTAGTTATCCCCCTCCATAAGCCAGATTCCCAAGCATTACTCACCCGTCCGCCACTCGTCAGCAAGAAAGCAAGCTTTCTCCTGCTACCGTTCGACTTGCATGTGTTAAGCCTGCCGCCAGCGTTCAATCTGAGCCAGGATCAAACTC
>Consensus105 len=322 tot-seq=139
CTGGGCCGTGTCTCAGTCCCAGTGTGGCGGATCATCCTCTCAGACCGGCTACGGATCGTCGCCTTGGTAGGCCTTTACCCCACCAACTAGCTAATCCGACCTAGGCTCATCTGATAGCGTGAGGTCCGAAGATCCCCCACTTTCTCCCTCAGGACGTATGCGGTATTAGCGCCCGTTTCCGGACGTTATCCCCCACTACCAGGCAGATTCCTAGGCATTACTCACCCGTCCGCCGCTGAATCCAGGAGCAAGCTCCCTTCATCCGCTCGACTTGCATGTGTTAGGCCTGCCGCCAGCGTTCAATCTGAGCCAGGATCAAACT
>Consensus106 len=242 tot-seq=137
TTGGACCGTGTCTCAGTTCCAATGTGGGGGACCTTCCTCTCAGAACCCCTACTGATCGTTGCCTTGGTGGGCCGTTACCCCGCCAACAAGCTAATCAGACGCATCCCCATCCATAACCGATAAATCTTTATTCGTAATCTCATGAGATCAAACGAATACATAAGGTATTAGTCCAACTTTCGCTGGGTTATCCCTTAGTTATGGGCAGGTTGGATACGCGTTACTCACCCGTGCGCCGGTCG
>Consensus108 len=332 tot-seq=134
CTGGGCCGTGTCTCAGTCCCAGTGTGGGGGATCACCCTCTCAGGCCCCCTAAAGATCGTCGCCTTGGTAAGCCGTTACCTTACCAACTAGCTAATCTTGTGCGTGCTCATCCTTATCCGCCGTAGCTTTTAATATGAAATGATGCCATCCCATATGTTATAGGGTATTAATCCAGATTTCTCTGGGCTATCCCCTTGATAAGGGCAGATTGCACACATGTTCCGCACCCGTACGCCGCTCTCATCGTTAGTTAGCAAGCTAACCAACAAATCCCGCTCGGCTTGCATGTGTTAGGCCTCCCGCTAGCGTTCATCCTGAGCCAGGATCAAACT
>Consensus110 len=246 tot-seq=125
TTGGACCGTGTCTCAGTTCCAATGTGGGGGACCTTCCTCTCAGAACCCCTACTGATCGTCGCCTTGGTGGGCCGTTGCCCCGCCAACAAGCTAATCAGACGCATCCCCATCCCTTACCGGAAAACCTTTGTTTCATATCGGATGCCGTCAATGAAACACATCGGGTATTAGGCCGTCTTTCAACGGGGTATCCCCAAGTAAGGGGCAGGTTGGATACGCGATACTCACCCGTGCGCCGGTCGACGT
>Consensus111 len=225 tot-seq=125
CTGGTCCGTGTCTCAGTACCAGTGTGGGGGTTCAACCTCTCAGTTCCCCTACCCATCGTCGCCTTGGTGAGCCGTTACCTCACCAACTAGCTAATGGGACGCATGCCTATCTCACAGCGAAATTCATTTCCTCTAGCCTGGATGCCCAGACTGGAGTGTACGCGGTATTAGTCCGTCTTTCGACGGGTTATCCCCCTCTGTGAGGCAAGTTGCATACGCGTTACG
>Consensus112 len=242 tot-seq=124
GGGGCCCGTGTCTCAGTGCCCCTGTGGCCGGCCATCCTCTCAGACCGGCTACCCGTCGTCGCCTTGGTGGGCCTTTACCCCACCAACTAGCTGATGGGACGCGGGCCCATCCGGAAGCAGACCCCTCGGCCCTTTAATCATGCCCCACAGGACATGACCACATGCGGGATTAGCCCGAGTTTCCCCGGGTTGTCCCACACTTCCGGGTAGGTCACCCACGCGTTACTCACCCGTCCGCCGCT
>Consensus114 len=226 tot-seq=120
TTGGGCCGTATCTCAGTCCCAATGTGGCCGGTCGCCCTCTCAGGCCGGCTACCCGTCGAAGCCTTGGTGAGCCACTACCTCACCAACAAGCTGATAGGCCGCGAGTCCATCCCCAACCAAAAAAATCTTTCCAACCCACAAGATGCCTTGCAAGCTCATATCCAGTATTAGCAACCGTTTCCGACTGTTATCCCAGAGATGAGGGCAGGTTACTCACGTGTTACTC
>Consensus115 len=345 tot-seq=115
CTGGACCGTCTCTCAGTTCCAATGTGGCCGTTCATCCTCTCAGACCGGCTACTGATCGTCGCCTTGGTGAGCCCTTACCTCACCAACCAGCTAATCAGACGCAAACCCCTCCCTCGGCGGTAGCTTGTTCCAGAGGCCACCCTTTCCTCCACCTGCCATGCGGCACGTGGAGCTCATTCGGTATTAGCAGCCGTTTCCAGCTGTTGTCCCCATCCCAGGGGCAGGTTGTTTACGCGTTACTCACCCGTTTGCCACTCGATTCGATAAAAAGCAAGCTCTTCACCGTCTCTCGTTCGACTTGCATGTGTTAAGCACGCCGCCAGCGTTCGTCCTGAGCCAGGATCA
>Consensus116 len=219 tot-seq=113
CTGGGCCGTATCTCAGTCCCAATGTGGCCGGTCGCCCTCTTAGGCCGGCTACCCGTCGACGCCTTGGTAGGCCATCACCCCACCAACAAGCTGATAGGACGCGACCCCATCATATGGCACAAAAGCTTTCCCAACCAGACATGCATCCAGCTGGAGCATTGGGTATTACCACCCGTTTCCAGGAGCTATCCCCAACCATACGGCAGGTTAGTCACGCAT
>Consensus117 len=333 tot-seq=111
CTGGGCCGTGTCTCAGTCCCAGTGTGGCCGATCACCCTCTCAGGTCGGCTATGTATCGTCGCCTTGGTGAGCCGTTACCCCACCAACTAGCTAATACAACGCAGGTCCATCTGGTAGTGATGCATTTGCACCTTTCAATGGATTATCATGCGATAATCCATTTTATGCGGTATTAGCTATCGTTTCCAATAGTTATCCCCCGCTACCAGGCAGGTTACCTACGCGTTACTCACCCGTTCGCAACTCATCCAAGAAGAGCAAGCTCCTCTCTTCAGCGTTCTACTTGCATGTATTAGGCACGCCGCCAGCGTTCGTCCTGAGCCAGGATCAAAC
>Consensus118 len=342 tot-seq=110
TTGGGCCGTGTCTCAGTCCCAATGTGGCCGATCACCCTCTCAGGTCGGCTACTGATCGTCGCCTTGGTAGGCCTTTACCCCACCAACTAGCTAATCAGACGCGGGTCCATCTTGCACCACCTCAGTTTTTACCCCTGTACCATGCGGTACTGTGGTCTTATGCGGTATTAGCAGTCGTTTCCAACTGTTGTCCCCCTGTGCAAGGTAGGTTACCCACGCGTTACTCACCCGTCCGCCCCCCCGTCTGTTATTCTTCCACCCGAAGGTCTCCAAACAACAGCTTCGTTCGACTTGCATGTGTTAAGCACGCCGCCAGCGTTCATCCTGAGCCAGGATCAAACT
>Consensus119 len=335 tot-seq=110
CTGGACCGTGTCTCAGTTCCAGTGTGGGGGACCTTCCTCTCAGAACCCCTACCGATCGTAGCCACGGTGGGCCGTTACCCCGCCGTCTGGCTAATCGGACGCATCCCCATCCTTCACCGCCAAGCCTTTCGTCCAAATCGGATGCCGTCAATGGACAACATACGGTATTAGTCCGACTTTCGCCGGGTTATCCCGTGGTGAAGGGCAGGTTGGATACGCGTTACTCACCCGTGCGCCGGTCGCCATCGGGGGGGGGGGGGCAAGAAAAATGCTGCCCCGCGACTTGCATGTGTTAAGCCTGTAGCTAGCGTTCATCCTGAGCCAGGATCAAACTC
>Consensus120 len=249 tot-seq=109
GGGGCCCGTGTCTCAGTGCCCCTGTGGCCGGCCATCCTCTCAGACCGGCTACCCGTCGTCGCCTTGGTGGGCCTTTACCCCACCAACTAGCTGATGGGACGCGGGCCCATCCGGAAGCGGGCTATCCACCCTTTAGTCCTACCCCACAGGACAGGACCACATGGCGGATTAGCCTGGGTTTCCCCAGGTTGTCCGCCTCTTCCGGGTAGGTCACCCACGCGCTACTCACCCGTCCGCCGCTGGGCAGGG
>Consensus121 len=227 tot-seq=107
CTGGGCCGTGTCTCAGTCCCAGTGTGACTGGTCATCCTCTCAGACCAGTTACGGATCATCGGCTTGGTAGGCCGTTACCCTACCAACTACCTAATCCGACGCGGGCTCCTCTCAAGGCGATAAATCTTTGCCCTTACGGGATCATGCGGTATTAGCTGTCGTTTCCAACAGTTATCCCCCACCTTGAGGCAGATACCCACGCGTTACTCACCCGTCCGCCACTAGAA
>Consensus123 len=366 tot-seq=104
CTGGGCCGTGTCTCAGTCCCAGTCTGGATGATCATCCTCTCAAACCATCTAACGATCGTCGACTTGGTGAGCCTTTACCTCACCAACTATCTAATCGTACGCAAGCCATTCCCAAAGCGCATAAATGCTTTAATCCAAAGATCACATGCGGTATTAGCTAATCTTTCGACTAGTTATCCCTCACTTTGGGGTATGTTCTCACGCGTTACTCAGCCGTCCGCCGCTCGTCATCAGCTTCACAGTTCCCTCGAATCTTACCACTCGCATAAAGCCAAGTGTGTCAAGAGAACGGTGAAGCCATGCTACCGCTCGACTTGCATGTATTAGGCATGCCGCCAGCATTCATCCTGAGCCAGGATCAAACTC
>Consensus124 len=223 tot-seq=103
AAGGGCCGTATCTCAGTCCCCTTGTGGCCGTCCACCCTCTCAGGCCGGCTACCTATCATCGCCTTGGTAAGCCGTTACCTTACCAACTAGCTAATAGGACGCAAAGCTCTCAAATGGCATCTCTTTTCATAAACTCACTATGCAGCAAGTTCATAATATCCGGTCTTATCAGCCGTTTCCAGCTGTTATCCCAGTCCATTCGGCAAGTTCTTTACGCGTTACT
>Consensus126 len=324 tot-seq=100
AAGGGCCGTATCTCAGTCCCCTTGTGGCCGTTCATCCTCTCAGACCGGCTACCTATCTTCGTCTTGGTGAGCCGTTACCTCACCAACTAACTAATAGGACGCAAAGCTCTCTCTTAGCATCTCTTTTCATTAAAGCTTCATGCGAAACTTTAATAATATCTAGTCTTATCAGTCGTTTCCATCTGTTATCCCAGACTAAGAGGCAAGTTCTTTACGCGTTACTCACCCGTCCGGGGGGGTTATCACGGTGCAAGCACCGTTTCCCCATTGACTTGCATGTGTTAAGCATTCTGTCAGCGTTCATCCTGAGCCAGGATCAAACTC
>Consensus127 len=214 tot-seq=99
CTGGGCCGTGTCTCAGTCCCAGTGTGGCTGGTCGTCCTCTCAGACCAGCTACAGATCGTTGGCTTGGTGGGCCTTTACCCCACCAACTACCTAATCTGATATCGGCCGCTCCAATCGCGCGAGGTCTTGCGATCCCCCGCTTTCACCCTCAGGTCGTATGCGGTATTAGCTGCTCTTTCGAGCAGTTATCCCCCACGACTGGGCACGTTCCGAT
>Consensus128 len=204 tot-seq=97
CTGGGCCGTGTCTCAGTCCCAATGTGGCCGTTCATCCTCTCAGACCGGCTACTGATCGTCGCCTTGGTGAGCCGTTACCTCACCAACTAGCTAATCAGACGCAGACCCATCAACAGGTGATAGCATATTCAGAGGCCATCTTTCATCAGAGGAGGATGCCCTCCTCTGACTTCATTCGGTATTAGCATTCCTTTCGGAATGTTC
>Consensus129 len=324 tot-seq=95
AAGGGCCGTATCTCAGTCCCCTTGTGGCCGTCCACCCTCTCAGGCCGGCTACCTATCTTCGCCTTGGTGAGCCATTACCTCACCAACTAGCTAATAGGACGCAAGGCTCTCCGCAGGCGTCTCCTTTCATCATAAAGCCATGCAGCTCCATGACATTATCCGGTCTTGTCAGGAGTTTCCCCCTGTTATCCCAGTCCTGCAGGTAAGTCCCTTACGCGTTACTCACCCGTCCGGCATGGTTACCATGGTGCAAGCACCACTTCCCCATCGACTTGCATGTGTTAAGCATTCTGTCAGCGTTCATCCTGAGCCAGGATCAAACTC
>Consensus131 len=331 tot-seq=92
CTGGTCCGTGTCTCAGTACCAGTGTGGGGGATAAACCTCTCAGTTCCCCTACCCATCGTTGCCTTGGTGAGCCGTTACCTCACCAACAAGCTAATGGGACGCATGCCTATCCTATACCGAATTTCTTTCCTCACCACTTGATGCCAAGCTGTGAGCATACGCAGTATTAGTCCGTCTTTCGACGGGTTATCCTCCTGTATAGGGCAAGTTGCATACGCGTTACGCACCCGTGCGCCGGTCGCCACCCAGATAGCAAGCTATCCTGTGCTGCCCCTCGACTTGCATGTGTTAAGCCTATCGCTAGCGTTCATCCTGAGCCAGGATCAAACTC
>Consensus132 len=220 tot-seq=91
CTGGGCCGTGTCTCAGTCCCAGTGTGGCTGATCATCCTCTCAGACCAGCTAAGGATCGTCGCCTTGGTGGGCCTTTACCCCACCAACTAGCTAATCCTACGCGGGCTCATCCTTGGGCGATAAATCTTTGGACTTACGTCATCATCCGGTATTAGCAGTCATTTCTAACTGTTATTCCGAACCCAAGGGCAGATTCCCACGCGTTACGCACCCGTGCGCC
>Consensus133 len=232 tot-seq=90
CTGGGCCGTGTCTCAGTCCCAGTGTGGCGGATCATCCTCTCAGACCCGCTACTGATCGTCGCCTTGGTGGGCCTTTACCCCGCCAACCAGCTAATCAGACATCGGCCGCTCGAATAACGCGAGGTCCTAAGATCCCCCGCTTTCCCCCTCAGGGCGTATGCGGTATTAGCTGTCCTTTCGGACAGTTATCCCCCATTACTCGGTACGTTCCGATGCGTTACTCACCCGTTCG
>Consensus135 len=233 tot-seq=83
TTGGACCGTGTCTCAGTTCCAATGTGGGGGACCTTCCTCTCAGAACCCCTACTGATCGTTGCCTTGGTGGGCCGTTACCCCGCCAACAAGCTAATCAGACGCATCCCCATCCATTACCGATAAATCTTTAATCCTCATTAGATGTCTGCTGAGAATACCATGGGGCATTAGTCTTACTTTCGCAAGGTTATTCCCCTGTAATGGGCAGGTTGGATACGCGTTACTCACCCGTT
>Consensus137 len=325 tot-seq=81
CTGGACCGTGTCTCAGTTCCAGTGTGACTGATCATCCTCTCAGACCAGTTACGCGTCATAGCCTTGGTAAGCCATTACCTTACCAACTAGCTGATACGATATAGCCCTATCCATTACCGAAAAACTTTCCCGTATCTACTTATATAGATACGGAGTATAAGGTATTAGCAGTCGTTTCCAACTGTTGTCCCTTAGTAATGGGCAAGTTAGCTATATATTACTCACCCGTGCGCCACTAAGATTAAATAGCAAGCTACTTAATCTCCGTTCGACTTGCATGTATTAGGCACGCCGCCAGCGTTCACTCTGAGCCAGGATCAAACTC
>Consensus138 len=215 tot-seq=78
TTGGACCGTGTCTCAGTTCCAATGTGACTGATCATCCTCTCAGACCAGTTACGCGTCATAGCCTCGGTAGGCCGTTACCCCACCGACTAGCTGATACGATATAGTCTCATCCCTTGCCGAAATTCTTTCCCGATTTATCTTATGGTAAAAAGGAGTATGGAGTATTAGCAGTCATTTCTAACTGTTGTCCTCCAGCAAGGGGCAGATTAGCTATA
>Consensus139 len=246 tot-seq=76
CTGGGCCGTGTCTCAGTCCCAGTGTGGCCGCCCACCCTCTCAGGCCGGCTACCCGTCGTCGGCTTGGTGGGCCGTTACCCCACCAACTACCTGATGGGCCGCGGGCCCCTCCGCTGCCAGGGCTCCTTTACGGCGCCCCTTTTCTCCCAGAGGCCTCAGCCCCCGTGAGCTTATGGGGTATTAGCAGCCCTTTCGAGCTGTTATCCCCCTGCAGCGGGCAGGTTACCCACGTGTTACTCACCCGTT
>Consensus141 len=215 tot-seq=75
CGGGCCCGTGTCTCAGTGCCCGTGTGGCTGATCATGCTCTCACATCAGCTACTGATCGAAGGCTTGGTGGGCCTTTACCCCGCCAACTACCTAATCAGACGCACACCCATCTTCAAGCGTCGTAACTATAATAGTAGTATGATGCCATCCCACTATCTTACGGGGTATTAATCCACATTTCTATGGGCTATCCCCCTCTTAAAGGAAGGTTGTGT
>Consensus142 len=333 tot-seq=75
CTGGGCCGTGTCTCAGTCCCAGTGTGGCCGATCACCCTCTCAGGTCGGCTATGTATCGTCGCCTTGGTGAGCCGTTACCCCACCAACTAGCTAATACAACGCAGGTCCATCTGGTAGTGATGCAATTGCACCTTTCAAGCAAATGTCATGCAACATCTACTGTTATGCGGTATTAGCTATCGTTTCCAATAGTTATCCCCCGCTACCAGGCAGGTTACCTACGCGTTACTCACCCGTTCGCAACTCATCCAGAGAAGCAAGCTCCTCCTTCAGCGTTCTACTTGCATGTATTAGGCACGCCGCCAGCGTGGGTCCTGAGCCAGGATCAAACTC
>Consensus143 len=217 tot-seq=74
CTGGGCCGTGTCTCAGTCCCAGTGTGGCTGATCGTCCTCTCAGACCAGCTACTGATCGTCGCCTTGGTGGGCCTTTACCCCACCAACTAGCTAATCAGACATCGGCCGCTCCTATAGCATGAGGCCTTGCGGTCCCCCACTTTCACCCTCAGGTCGTATGCGGTATTAGCTAATCTTTCGACTAGTTATCCCCCACTACAGGGCACGTTCCGATGTA
>Consensus144 len=248 tot-seq=72
CTGGGCCGTGTCTCAGTCCCAGTGTGGCTGATCATCCTCTCAGACCAGCTACTGATCGTCGCCTTGGTAGGCCGTTACCCCACCAACTAGCTAATCAGACGCGGGCCGATCTTCCGGCAGTAAACCTTTCCCCATAAGGGCGTATCCGGTATTAGCCCTAGTTTCCCAGGGTTATTCCGAACCGGAAGGCACGTTCCCACGCGTTACTCACCCGTCCGCCGCTGACCCCGAAAGGTCCGCTCGACTTG
>Consensus145 len=345 tot-seq=70
TTGGGCCGTGTCTCAGTCCCAATGTGGCCGTTCATCCTCTCAGACCGGCTACTGATCATTGCCTTGGTGGGCCGTTACCCCTCCAACTAGCTAATCAGACGCAATCCCCTCCTTCAGCGATAGCTTATAAATAGAGGCCACCTTTCATTCACAAACGATGCCGTCTATGAATCGTACGCGGTATTAGCAACGGTTTCCCGTTGTTATCCCCCTCTGAAGGGCAGGTTGGTTGGGCGTTACTCACCCGTTCGCCACTAACTTCAAGAGAGCAAGCTCTCTGTCTGTCCGTTCGACTTGCATGTGTTAAGCACGCCGCCAGCGTTCGTCCTGAGCCAGGATCAAACT
>Consensus147 len=233 tot-seq=68
TTGGACCGTGTCTCAGTTCCAATGTGGCCGTTCATCCTCTCAGACCGGCTACTGATCGTCGCCTTGGTAGGCCTTTACCCTTCCAACTAGCTAATCAGACGCGAGCCCTTCTTACACCGATAAATCTTTGACCCCTATATCATGCGATTCTGTGGTCTCATGCGGTATTAATCGTCGTTTCCAACGGCTATCCCCCTGTGTAAGGTAGGTTGCTCACGTGTTACTCACCCGGG
>Consensus149 len=231 tot-seq=66
CTGGGCCGTGTCTCAGTCCCAGTGTGGCGGATCATCCTCTCAGACCCGCTACAGATCGTCGCCTTGGTAGGCCTTTACCCCACCAACTAGCTAATCCGACTTAGGCTCATCTATTAGCGCAAGGTCCGAAGATCCCCTGCTTTCTCCCGTAGGACGTATGCGGTATTAGCATTCCTTTCGGAATGTTGTCCCCCACTAATAGGCAGATTCCTAAGCATTACTCACCCGTCC
>Consensus150 len=211 tot-seq=66
CTGGGCCGTGTCTCAGTCCCAGTGTGGCCGATCACCCTCTCAGGTCGGCTATGTATCGTCGCCTTGGTGAGCCGTTACCTCACCAACTAGCTAATACAACGCAGGTCCATCTGGTAGTGATGCAATTGCACCTTTCAAGCAGATATCATGCAATATCTACTGTTATGCGGTATTAGCTATCGTTTCCAATAGTTATCCCCCGCTACCAGGG
>Consensus153 len=210 tot-seq=65
CTGGGCCGTGTCTCAGTCCCAGTGTGGCCGATCACCCTCTCAGGTCGGCTATGTATCGTCGCCTTGGTGAGCCGTTACCTCACCAACTAGCTAATACAACGCAGGTCCATCTGGTAGTGGAGCAATTGCCCCTTTCAAGCAGATGTCATGCAACATCTACTGTTATGCGGTATTAGCTATCGTTTCCAATAGTTATCCCCCGCTACCAGG
>Consensus154 len=232 tot-seq=64
TTGGACCGTGTCTCAGTTCCAATGTGGGGGACCTTCCTCTCAGAACCCCTACTGATCGATGCCCTGGTGGGCCGTTACCCCGCCAGCAAGCTAATCAGACGCATCCCCATCCATAACCGAAATTCTTTGCTCCCATTCTGATGCCGTCATGGGAGTACATAAGGTATTAGGCCGCATTTCTACGGGGTATCCCTTAGTTATGGGAAGGTTGGATACGCGTTACTCACCCGTG
>Consensus155 len=244 tot-seq=61
TTGGACCGTGTCTCAGTTCCAATGTGGGGGACCTTCCTCTCAGAACCCCTACTGATCGTCGCCTTGGTGGGCCGTTACCCCGCCAACAAGCTAATCAGACGCATCCCCATCCATAACCGCTAAACCTTTAATCGTTATTTGATGTCAGCAAACGATATCATACGGTATTAGGCCGTCTTTCAACGGGTTATCCCGTAGTTATGGGAAGGTTGGATACGCGTTACTCACCCGTGCGCCAGTCGTC
>Consensus157 len=221 tot-seq=59
CTGGACCGTGTCTCAGTTCCAGTCTGGCTGATCATCCTCTCAGACCAGCTACGGATCGTCGGCTTGGTAGGCCATTACCCTACCAACTACCTAATCCGACGCGGGCTCCTCCCAAAGCAGATAAATCCTTTAATCCGAAGACCATATGCGGTATTAGCCACCCTTTCGGGCAGTTATCCCTCACTTTGGGGCAGATTCCCACGCGTTACTCAGCCGTCCGC
>Consensus158 len=339 tot-seq=59
CTGGGCCGTGTCTCAGTCCCAATGTGGCCGTTCATCCTCTCAGACCGGCTACTGATCATCGCCTTGGTGGGCCGTTACCCCTCCAACTAGCTAATCAGACGCAATCCCCTCCTTCAGTGATAGCTTATAAATAGAGGCCACCTTTCATCCAGTCTCGATGCCGAGATTGGATCGTATGCGGTATTAGCAGTCGTTTCCAACTGTTGTCCCCCTCTGAAGGGGAGGGTGATTACGCGTTACTCACCCGTTCGCCACTAAGATTGATAGAAGCAAGCTTCCATCGCTCTTCGTTCGACTTGCATGTGTTAAGCACGCCGCCAGCGTTCGTCCTGAGCCAGG
>Consensus159 len=227 tot-seq=58
CTGGGCCGTGTCTCAGTCCCAGTGTGGCTGATCATCCTCTCAGACCAGCTAAGGATCGTTGCCTTGGTAGGCCGTTACCCCACCAACAAGCTAATCCTACGCGGGCCCATCCCATGGCGATAAATCTTTGTCCCGCAGGACACATACGGTATTAGCTCCAGTTTCCCGGAGTTATTCCGTACCACAGGGCAGGTTCCCACGCGTTACTCACCCGTGCGCCACTAGGG
>Consensus160 len=242 tot-seq=55
CTGGTCCGTGTCTCAGTACCAGTGTGGGGGGTCAACCTCTCAGTCCCCCTACCCATCGTTGCCTTGGTAAGCCGTTACCTTACCAACTAGCTAATGGGACGCATGCCCATCTGTAATCAATAAATCTTTCCGTCCTCCCCCATGCGGAGAAAGAAGAATATAGGGTATTAGTCCGACTTTCACCGGGTTATTCCCTAATTACAGGCAGGTTGCATACGCGTTACGCACCCGTGCGCCGGTCG
>Consensus161 len=243 tot-seq=54
CTGGGCCGTGTCTCAGTCCCAGTGTGGCCGGTCGCCCTCTCAGGCCGGCTACCCGTCGTCGCCTTGGTAGGCCATCACCCCACCAACAAGCTGATAGGCCGCGAGCCCATCCCAAGCCGAAAAACTTTCCACCAAACACCATGCGGTGCAAGGTCATATTCGGTATTAGCCCCGGTTTCCCGGGGTTATCCCAAAGCCTGGGGCAGGTTGCTCACGTGTTACTCACCCGTTCGCCGCTCGAGT
>Consensus164 len=342 tot-seq=50
TTGGGCCGTGTCTCAGTCCCAATGTGGCCGTCCGACCTCTCAGTCCGGCTACCGATCGTTGCTTTGGTAGGCTTTTACCCTGCCAACTGGCTAATCGGACGCGGGCCCATCCTATACCTGATTGCTCATTTCCCGACAAAACCATGCGGTCTCGCCGACTTATGCGGTCTTACCAGCCGTTTCCAGCTGCTATCCCCCTGTATAGGGCAGGTTGCCCACGCGTTACTCACCCGTCCGCCCGGAAGAATTACAGTCTTCCATCCGAAAACTTCCGTCTGTAATCTCCGTTCGACTTGCATGTGTTAGGCACGCCGCCAGCGTTCATCCTGAGCCAGGATCAAA
>Consensus165 len=238 tot-seq=50
TTGGACCGTGTCTCAGTTCCAATGTGGGGGACCTTCCTCTCAGAACCCCTACTGATCGTCGCCTTGGTGGGCCGTTACCCCGCCAACAAGCTAATCAGACGCATCCCCATCCTTTACCGATAAATCTTTTATTCATATCTGATGCCATCAATGAATTACATCGGGTATTAGGCCGTCTTTCAACGGGGTATCCCCAAGTAAAGGGCAGGTTGGATACGCGATACTCACCCGTGCGCCG
>Consensus166 len=217 tot-seq=49
CTGGGCCGTGTCTCAGTCCCAGTGTGGCTGATCATCCTCTCAGACCAGCTAAGGATCGTCGCCTTGGTGCGCTCTTACCACACCAACTAGCTAATCCTACGCGGGCTCATCCCTCGGCGATAAATCTTTGGACTTACGTCATCATCCGGTATTAGCAGTCATTTCTAACTGTTATTCCGAACCAAGGGGCAGATTCCCACGCGTTACGCACCCGTGG
>Consensus167 len=234 tot-seq=48
CTGGGCCGTGTCTCAGTCCCAGTGTGGCCGGTCACCCTCTCAGGCCGGCTACCCGTCGAAGCCTTGGTAGGCCATTACCCCACCAACAAGCTGATAGGCCGCGAGCACATCCCCCACCGAAAAACTTTCCACACAGATCTCATGCAAGACTGTGTCGTATCCGGTATTAGACCCCGTTTCCGAGGCTTATCCCGAAGTGGAGGGCAGATTACTCACGTGTTACTCACCCGTTCG
>Consensus168 len=225 tot-seq=47
TTGGACCGTGTCTCAGTTCCAATGTGGGGGACCTTCCTCTCAGAACCCCTACTGATCGAAGGCTAGGTGGGCCATTACCCCGCCTACTACCTAATCAGACGCATCGCCATCCTTTACCAATGAATCTTTAGTTGCAACAAGATGCCTCATCGCAACACTATCAGGTATTAATCTTACTTTCGCAAGGCTATCCCTGAGTAAAGGGCAGGTTCGATACGCGTTACG
>Consensus170 len=348 tot-seq=47
CTGGACCGTGTCTCAGTTCCAGTGTGGCTGATCATCCTCTCAGACCGGCTACTGATCATCGCCTTGGTGGGCCGTTACCCCTCCAACTAGCTAATCAGACGCAATCCCCTCCTTCAGTGATAGCTTATAAATAGAGGCCACCTTTCATCCATCCTCGATGCCGAGGTTAGATCGTATGCGGTATTAGCAGTCGTTTCCAACTGTTGTCCCCCTCTGAAGGGGGGGTTGATTACGCGTTACTCACCCGTTCGCCACTAAGATTGATAGAAGCAAGCTTCCATCGCTCTTCGTTCGACTTGCATGTGTTAAGCACGCCGCCAGCGTGGGTCCTGAGCCAGGATAAAACTT
>Consensus171 len=219 tot-seq=46
CTGGGCCGTGTCTCAGTCCCAGTGTGGCTGATCATCCTCTCGGACCAGCTACTGATCATCGCCTTGGTAAGCTATTGCCTCACCAACTAGCTAATCAGACGCGAGCCCCTCCTCGGGCGGATTCCTCCTTTTGCTCCTCAGCCTACGGGGTATTAGCAGCCGTTTCCAGCTGTTGTTCCCCTCCCAAGGGCAGGTTCTTACGCGTTACTCACCCGTCCG
>Consensus173 len=230 tot-seq=46
CTGGGCCGTGTCTCAGTCCCAGTGTGGCTGATCATCCTCTCAGACCAGCTACTGATCGTAGCCTTGGTGAGCCTTTACCTCACCAACTAGCTAATCAGACGCGGGCCGCTCCAATGGCGATAAATCTTTCCCCCGAAGGGCACATACGGTATTAGCTCAAGTTTCCCTGAGTTGTTCCGTACCAAAGGGCACGTTCCCACGTGTTACTCACCCGTCCGCCACTAATCCCG
>Consensus174 len=219 tot-seq=45
CTGGGCCGTGTCTCAGTCCCAGTGTGACCGTCCACCCTCTCAGGCCGGCTACCCGTCACCGCCTTGGTAGGCCATCACCCCACCAACAAGCTGATAGGCCGCGAGCCCATCCCCCACCGAAACAATATCTTTCCCACACCCACCATGCAGCAGGCGCAGAATATCCCGTATTAGCCACACTTTCATGCGGTTATCCAGAAGAAGGGGGCAGGTTACTCA
>Consensus176 len=222 tot-seq=43
CTGGACCGTGTCTCAGTTCCAGTGTGGCCGTTCATCCTCTCAGACCGGCTACTGATCGTCGCCTTGGTGGGCCGTTACCCCTCCAACCAGCTAATCAGACGCAAACCCCTCTTCAGGCGATAGCTTACAGGTAGAGGCCACCTTTTCTTCCATGGGCCATGCGGCTCTTGGAACTTATTCGGTATTAGCAGTCGTTTCCGTCTGTTGTCCCCATCCTGAAGG
>Consensus181 len=205 tot-seq=37
CTGGACCGTGTCTCAGTTCCAGTGTGGCTGGCCATCCTCTCAGACCAGCTAGAGATCGCAGGCTTGGTGAGCCATTACCCCACCAACTACCTAATCCCACTTGGGCTCATCTCATGGCATGCGGCCTTGCGGTCCCGCACTTTCGTCTCTCGACACTACGCGGTATTAGCGACAGTTTCCCGTCGTTATCCCCCTCCATAAGCCA
>Consensus182 len=348 tot-seq=37
CTGGGCCGTGTCTCAGTCCCAGTGTGGCTGGTCGTCCTCTCAGACCGGCTACTGATCGTCGCCTTGGTGGGCCGTTACCCCTCCAACTAGCTAATCAGACGCAATCCCCTCCTTCAGTGATAGCTTATAAATAGAGGCCACCTTTCATCCAGTCTCGATGCCGAGATTGGATCGTATGCGGTATTAGCAGTCGTTTCCAACTGTTGTCCCCCTCTGAAGGGCAGGTTGATTACGCGTTACTCACCCGTTCGCCACTAAGATTGATAGAAGCAAGCTTCCATCGCTCTTCGTTCGACTTGCATGTGTTAAGCACGCCGCCAGCGTTCGTCCTGAGCCAGGGGGGGACTC
>Consensus183 len=243 tot-seq=36
CTGGGCCGTGTCTCAGTCCCAGTGTGGCCGGTCACCCTCTCAGGCCGGCTACCCGTCGTCGCCTTGGTGAGCCGTTACCTCACCAACAAGCTGATAGGCCGCGAGCCCATCCCCCACCAGAAAAAACCTTTCCACCACCCCCCATGCGAAGGACAGTGAATACCCGGTATTAGCAGCCGTTTCCGACCGTTATCCCAAAGAAGGGGGCAGGTTACTCACGTGTTACTCACCCGTTCGCCACTC
>Consensus184 len=329 tot-seq=35
CCGGGCCGTGTCTCAGTCCCGGTGTGGCTGGTCATCCTCTCAGACCAGCTAGAGATCGTCGGCTTGGTAGGCCATTACCCCACCAACTACCTAATCCCACTTGGGTTCATCCTATGGCATGTGGCCCGAAGGTCCCACACTTTCATCTCTCGATTCTACGCGGTATTAGCGACAGTTTCCCGTCGTTATCCCCCTCCATAAGCCAGATCCCCAAGCATTACTCACCCGTCCGCCACTCGTCAGCATAAGTACAAGTACTTACCTGCTACCGTTCGACTTGCATGTGTTAAGCCTGCCGCCAGCGTTCAATCTGAGCCAGGATCAAACTC
>Consensus187 len=332 tot-seq=34
TTGGACCGTGTCTCAGTTCCAATGTGGGGGACCTTCCTCTCAGAACCCCTACTGATCGATGCCTTGGTGGGCCGTTACCCCGCCAACAAGCTAATCAGACGCATCCCCATCCATAACCGAAATTCTTTGCTCTATAAAAGATGCCTAATAAAGAGAACATAAGGTATTAGACCGCATTTCTACGGAGTATCCCTTTGTTATGGGAAGGTTGGATACGCGTTACTCACCCGTGCGCCGGTCGACGGGGGGAAGCAGCAAGCTGCCCCCCCGTTTCCCCTCGACTTGCATGTGTTAAGCCTGTAGCTAGCGTTCATCCTGAGCCAGGATCAAAC
>Consensus188 len=334 tot-seq=29
CTGGACCGTGTCTCAGTTCCAGTGTGGGGGACCTTCCTCTCAGAACCCCTACCGATCGTTGCCACGGTGGGCCGTTACCCCGCCGTCAAGCTAATCGGACGCATCCCCATCCTTTACCGCTAAGCCTTTGGTCCAAATCGGATGCCGTCAATGGACTACATACGGTATTAGTCCGACTTTCGCCGGGTTATCCCGTAGTAAAGGGTAGGTTGGATACGCGTTACTCACCCGTGCGCCGGTCGCCATCAGTAATTGGGGGGGATCACTATGCTGCCCCGCGACTTGCATGTGTTAAGCCTGTAGCTAGCGTTCATCCTGAGCCAGGATCAAACTC
>Consensus189 len=329 tot-seq=28
TTGGACCGTGTCTCAGTTCCAATGTGGGGGACCTTCCTCTCAGAACCCCTACTGATCGTCGCCTTGGTGAGCCGTTACCTCACCAACAAGCTGATAGGCCGTGAGCCCATCTATAACCACTACATAACGCTTTCCACCAACACCCCATGCGGAGATTGGTCGTATCCGGTATTAGACCCAGTTTCCCAGGCTTATCCCAGAGTTAAAGGTAGGTTACTCACGTATTACTCACCCGTTCGCCACTAATAAAACTAGCAAGCTAGGCTTCATCGTTCGACTTGCATGTGTTAAGCACGCCGCCAGCGTCGTCCTGAGCCAGGATCAAACTC
>Consensus190 len=245 tot-seq=27
TTGGACCGTGTCTCAGTTCCAATGTGGGGGACCTTCCTCTCAGAACCCCTACTGATCGATGCCCTGGTGGGCCGTTACCCCGCCAGCAAGCTAATCAGACGCATCCCCATCCATAACCGATAAATCTTTACTCTTATTCCCATGACAGGCATAAGAGACCATAAGGGATTAGGCCGCATTTCTACGGGGTATTCCTTAGTTATGGGAAGGTTGGATACGCGTTACTCACCCGTGCGCCGGGCGAG
>Consensus194 len=329 tot-seq=25
CTGGGCCGTGTCTCAGTCCCAGTGTGGCGGATCGTCCTCTCAGACCCGCTACTGATCGTCGCCTTGGTAGGCCTTTACCCCACCAACTAGCTAATCAGTTATCGGCCGCTCGAATAACGCGAGGTCTTGCGATCCCCCGCTTTCTCCCTTAGGACGTATGCGGTATTAGCCAATCTTTCGATTGGTTATCCCCCATTACTCGGTACGTTCCGATATATTACTCACCCGTTCGCCACTCGCCGGAAGTAGTGCAAGCACTACCCCGCTGCCGTTCGACTTGCATGTGTAAAGCATGCCGCCAGCGTTCAATCTGAGCCAGGATCAAACTC
>Consensus195 len=212 tot-seq=23
CTGGGCCGTGTCTCAGTCCCAATGTGGCCGTTCATCCTCTCAGACCGGCTACTGATCGTCGCTTTGGTGGGCCGTTACCCCGCCAACTGGCTAATCAGACGCAGGCCCATCGACAGGCGATAGCATTGCTAAGAGGCCATCTTTTATCCGTGGATGATGCCATCCTCGGACTCCATTCGGTATTAGCATTCCTTTCGGAATGTTGTCCCCAT
>Consensus196 len=244 tot-seq=23
AAGGGCCGTATCTCAGTCCCCTTGTGGCCGTCCACCCTCTCAGGCCGGCTACCTATCTTCGCCTTGGTCAGCCATTACCCAACCAACTAGCTAATAGGACGCAAGACTCTCCGCAGGCGTCTCCTTTCATTACCAAACAATGCTGCCCAGTAACTTTATCCGGTCTTGTCAGAAGTTTCCCTCCGTTATCCCAGTCCCGCAGGTAAGTTCCTTACGCGTTACTCACCCGTCCGCCATGGTTACC
>Consensus197 len=244 tot-seq=22
TTGGACCGTGTCTCAGTTCCAATGTGGGGGGCCTTCCTCTCAGAACCCCTACCGATCGAAGCCTTGGTGGGCCGTCGCCCCGCCAACAAGCTAATCGGACGCATCCCCATCCGCAACCGGCCGAAGCCTTTGCTCCACCAAAGATGCCCAAAGTGGAGGACATCGGGGATTAGTCTGCCTTTCGGCAGGTTATACCCGAGTCGCGGGAAGGTTGGATACGCGTTACTCACCCGTGCGCCGGTCG
>Consensus200 len=231 tot-seq=18
CTGGGCCGTGTCTCAGTCCCAGTGTGGCTGATCATCCTCTCAGACCAGCTACTGATCGTCGCCTTGGTGAGCCGTTACCTCACCAACTAGCTAATCAGACGCGGGCCGATCCTCCGGCAGCAAGCCTTTCCCCAAAAGGGCGTATCCGGTATTAGCTCAAGTTTCCCTGAGTTATTCCGAACCAGAGGGCACGTTCCCACGCGTTACTCACCCGTCCGCCGCTGGGCGGGG
>Consensus203 len=331 tot-seq=11
CTGGGCCGTGTCTCAGTCCCAGTGTGGCCGATCACCCTCTCAGGTCGGCTATGTATCGTCGCCTTGGTGAGCCGTTACCCCACCAACTAGCTAATACAACGCAGGTCCATCTGGTAGTGATGCAATTGCACCTTTTAAGCAAATGTCATGCAACATCTACTATTATGCGGTATTAGCTATCGTTTCCAATAGTTATCCCCCGCTACCAGGCAGGGTACCTAAAAAATACTCACCCGTTCGCAACTCATCCGGAGAAGCAAGCTCCTCCTTCAGCGTTCTACTTGCATGTATTAGGCACGCCGCCAGCGTTCATCGTGAGCCAGGATCAAAC
>Consensus204 len=330 tot-seq=9
CTGGGCCGTGTCTCAGTCCCAGTGTGGCCGATCACCCTCTCAGGTCGGCTATGTATCGTCGCCTTGGTGAGCCGTTACCCCACCAACTAGCTAATACAACGCAGGTCCATCTGGTAGTGATGCAATTGCACCTTTTAAGCAAATGTCATGCAACATCTACTCTTATGCGGTATTAGCTATCGTTTCCAATAGTTATCCCCCGCTACCAGGCAGGTTACCTACGCGTTACTCACCCGTTCGCAACTCATCCAGAAGAGCAAGCTCCTCCTTCAGCGTTCTACTTGCATGTATTAGGCACGCCGCCAGCGGGGGTCCTGAGCCAGGATCAAA
>Consensus206 len=330 tot-seq=8
CTGGACCGTGTCTCAGTTCCAGTGTGGCTGGTCATCCTCTCAGACCAGCTAGAGATCGTCGGCTTGGTGAGCCTTTACCTCACCAACTACCTAATCCCACTTGGGCTCATCCTATGGCATGTGGCCCGAAGGTCCCACACTTTAATCTCTCGATATTACGCGGTATTAGCTACAGTTTCCCGTAGTTATCCCCCTCCATAAGCCAGATTCCCAAGCATTACTCACCCGTCCGCCACTCGTCAGCAAAGAAGCAAGCTTTCTTCCTGTTACCGTTCGACTTGCATGTGTTAAGCCTGCCGCCAGCGTTCAATCTGAGCCAGGATCAAACTC
>Consensus207 len=320 tot-seq=8
CTGGTCCCTGTCTCAGTACCAGTGTGGGGGATCTCCCTCTCAGGACCCCTACCTATCGTAGCCTTGGGGTGCCGTTACCACTCCAACTAGCTAATAGGACGCATGCCCATCTTCTACCGCCGCAGCTTTAATTGCCAAATGATGCCATCCAACAATATTATGGGGTATTAATCCAAATTTCTTCGGGCTATCCCCCTGTGAAAGGTAGGTTGCATACGCGTTACGCACCCGTGCGCCGGTTTCTGCCCCGAAAGGCTTCTCCCTCGACTTGCATGTGTTAGGCCTGCCGCTAGCGTTCATCCTGAGCCAGGATCAAACTC
>Consensus208 len=320 tot-seq=8
CTGGTCCCTGTCTCAGTACCAGTGTGGGGGATCTCCCTCTCAGGACCCCTACCTATCGTAGCCTTGGGGTGCCGTTACCACTCCAACTAGCTAATAGGACGCATGCCCATCTTCCACCATCGTAATTTTAATTATCAAATGATGCCACCCAATAATATTATGGGGTATTAATCCAAATTTCTTCGGGCTATCCCCCTGTGAAAGGTAGGTTGCATACGCGTTACGCACCCGTGCGCCGGTTTCTGCCCCGAAAGGCTTCTCCCTCGACTTGCATGTGTTAGGCCTGCCGCTAGCGTTCATCCTGAGCCAGGATCAAACTC
>Consensus209 len=336 tot-seq=7
CTGGGCCGTGTCTCAGTCCCAGTGTGGCGGATCATCCTCTCAGAACCCCTACCGATCGTCGCCTTGGTGGGCCGTTACCCCGCCAACAAGCTAATCAGACGCATCCCCATCCATTACCGATAAATCTTTACTTCAAATCTGATGCCGTGATCGAAGACTATGCGGTATTAGTCTGCCTTTCGGCAGGTTATCCCACAGTAATGGGAAGGTTGGATACGCGTTACTCACCCGTGCGGGGGTGGACGTCCATTCGGTGCAAGCACTAAATGCCGTTTCCCCTCGACTTGCATGTGTTAAGCCTGTAGCTAGCGTTCATCCTGAGCCAGGATCAAACTC
>Consensus210 len=348 tot-seq=6
CTGGACCGTGTCTCAGTTCCAATGTGGCCGTTCATCCTCTCAGACCGGCTACTGATCGTCGCCTTGGTGGGCCGTTACCCCTCCAACTAGCTAATCAGACGCAATCCCCTCCTTCAGTGATAGCTTATAAATAGAGGCCACCTTTCATCTATCCTCGATGCCGAGATTAGATCGTATGCGGTATTAGCAGTCGTTTCCAACTGTTGTCCCCCTGTGAAGGGCAGGTTGATTACGCGTTACTCACCCGTTCGCCACTAAGATTGATAGAAGCAAGCTTCCATCGCTCTTCGTTCGACTTGCATGTGTTAAGCACGCCGCCAGCGTTCGTCCTGAGCCAGGATCAAACTC
>Consensus211 len=331 tot-seq=6
CTGGGCCGTGTCTCAGTCCCAGTGTGGCCGATCACCCTCTCAGGTCGGCTATGTATCGTCGCCTTGGTGAGCCGTTACCCCACCAACTAGCTAATACAACGCAGGTCCATCTGGTAGTGATGCAATTGCACCTTTTAAGCAAATGTCATGCAACATCTACTCTTATGCGGTATTAGCTATCGTTTCCAATAGTTATCCCCCGCTACCAGGCAGGTTACCTACGCGTTACTCACCCGTTCGCAACTCATCCAGAAGAGCAAGCTCCTCCTTCAGCGTTCTACTTGCATGTATTAGGCACGCCGCCAGCGTTCGTCCTGAGCCAGGATCAAAC
