# Supplementary material for: The Adult Cystic Fibrosis Airway Microbiota Is Stable over Time and Infection Type, and Highly Resilient to Antibiotic Treatment of Exacerbations
Source: PLoS One. 2012 Sep 26;7(9):e45001. doi: 10.1371/journal.pone.0045001 (PMC3458854; doi:10.1371/journal.pone.0045001)
Supplement: Table S6 — Analyses of OTU distribution by timepoint. Values for all taxa observed in sputum samples in this study are given as the average log transformed normalized number of sequences for each timepoint (Exacerbation Average, EOT Average, Stable Average). The columns “Exacerbation Vs EOT p Value” and “Exacerbation Vs Stable p Value” shows the results of a null hypothesis test (evaluated with a paired t-test) that the distribution of each taxon is the same between timepoints. The column “Corrected P value” show the Benjamani-Hochberg correction equal to N * p/rank where N is the number of rows in the spreadsheet, p is the p-value for this row and rank is the row number. Data was used to generate Figure 5C. Table includes only the 163 OTUs for the sputum sample set considered in these analyses (exacerbation, n = 21; end-of-treatment, n = 21; stable, n = 13). The second exacerbation and end-of-treatment samples for patients 1, 11 and 19 were not included to avoid violating the assumption of independence. (TXT) [file pone.0045001.s006.txt]

OTU	RDP Genus	RDP Classification	Exacerbation Average	EOT Average	Stable Average	Exacerbation Vs EOT p Value	Exacerbation Vs Stable p Value	Corrected p Value	Exacerbation N	EOT N	Stable N
Consensus35	Gemella	Root(100);Bacteria(100);Firmicutes(100);Bacilli(100);Bacillales(100);Staphylococcaceae(100);Gemella(100)	0.8563799	0.13531046	0.37773916	9.58E-06	0.047978797	0.001560954	21	21	13
Consensus21	Streptococcus	Root(100);Bacteria(100);Firmicutes(100);Bacilli(100);Lactobacillales(100);Streptococcaceae(100);Streptococcus(100)	0.8013459	0.124780566	0.5418213	6.96E-05	0.331580253	0.005671988	21	21	13
Consensus28	Pasteurella	Root(100);Bacteria(100);Proteobacteria(100);Gammaproteobacteria(100);Pasteurellales(100);Pasteurellaceae(100);Pasteurella(55)	0.69886905	0	0.5509975	1.83E-04	0.427192589	0.009943741	21	21	13
Consensus104	Pasteurella	Root(100);Bacteria(100);Proteobacteria(100);Gammaproteobacteria(100);Pasteurellales(100);Pasteurellaceae(100);Pasteurella(69)	0.31330076	0	0.21398824	7.32E-04	0.932872208	0.029822689	21	21	13
Consensus36	Oribacterium	Root(100);Bacteria(100);Firmicutes(100);Clostridia(100);Clostridiales(100);Lachnospiraceae(100);Oribacterium(100)	0.6214481	0.20996298	0.707965	0.001003712	0.927751489	0.032721024	21	21	13
Consensus55	Neisseria	Root(100);Bacteria(100);Proteobacteria(100);Betaproteobacteria(100);Neisseriales(100);Neisseriaceae(100);Neisseria(100)	0.48399642	0	0.30078903	0.00182559	0.946263684	0.049595203	21	21	13
Consensus12	Streptococcus	Root(100);Bacteria(100);Firmicutes(100);Bacilli(100);Lactobacillales(100);Streptococcaceae(100);Streptococcus(100)	0.6606607	0.25372466	0.4411011	0.00402211	0.611072157	0.093657693	21	21	13
Consensus3	Streptococcus	Root(100);Bacteria(100);Firmicutes(100);Bacilli(100);Lactobacillales(100);Streptococcaceae(100);Streptococcus(100)	2.067301	1.5326493	1.9856046	0.009261704	0.768797038	0.188707212	21	21	13
Consensus96	Granulicatella	Root(100);Bacteria(100);Firmicutes(100);Bacilli(100);Lactobacillales(100);Carnobacteriaceae(100);Granulicatella(100)	0.33647835	0	0.13421178	0.009499835	0.604061578	0.172052574	21	21	13
Consensus44	Streptococcus	Root(100);Bacteria(100);Firmicutes(100);Bacilli(100);Lactobacillales(100);Streptococcaceae(100);Streptococcus(100)	0.60489494	0.37563294	0.46953723	0.009886578	0.942419051	0.161151225	21	21	13
Consensus33	Actinomyces	Root(100);Bacteria(100);Actinobacteria(100);Actinobacteria(100);Actinobacteridae(100);Actinomycetales(100);Actinomycineae(100);Actinomycetaceae(100);Actinomyces(100)	0.49731168	0.22140932	0.19738461	0.011052259	0.195860195	0.163774386	21	21	13
Consensus14	Streptococcus	Root(100);Bacteria(100);Firmicutes(100);Bacilli(100);Lactobacillales(100);Streptococcaceae(100);Streptococcus(100)	0.9571816	0.52070636	0.5169151	0.014299502	0.094306416	0.194234904	21	21	13
Consensus87	Capnocytophaga	Root(100);Bacteria(100);Bacteroidetes(100);Flavobacteria(100);Flavobacteriales(100);Flavobacteriaceae(100);Capnocytophaga(100)	0.25947273	0	0.18755364	0.017462968	0.528110896	0.218958757	21	21	13
Consensus23	Fusobacterium	Root(100);Bacteria(100);Fusobacteria(100);Fusobacteria(100);Fusobacteriales(100);Fusobacteriaceae(100);Fusobacterium(100)	0.63025254	0.17473231	0.71681875	0.017611615	0.688225541	0.205049516	21	21	13
Consensus11	Granulicatella	Root(100);Bacteria(100);Firmicutes(100);Bacilli(100);Lactobacillales(100);Carnobacteriaceae(100);Granulicatella(100)	1.2027152	0.8709053	1.02625	0.019270532	0.359966603	0.209406449	21	21	13
Consensus85	Streptococcus	Root(100);Bacteria(100);Firmicutes(100);Bacilli(100);Lactobacillales(100);Streptococcaceae(100);Streptococcus(100)	0.21573292	0.04655635	0.2329643	0.02234211	0.353223198	0.227610242	21	21	13
Consensus98	Streptococcus	Root(100);Bacteria(100);Firmicutes(100);Bacilli(100);Lactobacillales(100);Streptococcaceae(100);Streptococcus(100)	0.26609313	0	0.14526786	0.022976343	0.796901173	0.220302584	21	21	13
Consensus194	Kingella	Root(100);Bacteria(100);Proteobacteria(100);Betaproteobacteria(100);Neisseriales(100);Neisseriaceae(100);Kingella(69)	0.078181595	0	0.15283763	0.025550228	0.265596821	0.231371511	21	21	13
Consensus74	Gemella	Root(100);Bacteria(100);Firmicutes(100);Bacilli(100);Bacillales(100);Staphylococcaceae(100);Gemella(100)	0.47169885	0.15444617	0.5711485	0.027510991	0.994162855	0.236015346	21	21	13
Consensus54	Abiotrophia	Root(100);Bacteria(100);Firmicutes(100);Bacilli(100);Lactobacillales(100);Aerococcaceae(100);Abiotrophia(100)	0.1528325	0.5455361	0.063457966	0.028069351	0.242541797	0.228765207	21	21	13
Consensus105	Pseudomonas	Root(100);Bacteria(100);Proteobacteria(100);Gammaproteobacteria(9);Pseudomonadales(78);Pseudomonadaceae(77);Pseudomonas(66)	0.37160417	0.17513548	0.43409288	0.028891594	0.908503136	0.2242538	21	21	13
Consensus27	Leptotrichia	Root(100);Bacteria(100);Fusobacteria(100);Fusobacteria(100);Fusobacteriales(100);Leptotrichiaceae(100);Leptotrichia(100)	0.30793926	0.04364495	0.2820468	0.033832395	0.926082763	0.250667289	21	21	13
Consensus41	Fusobacterium	Root(100);Bacteria(100);Fusobacteria(100);Fusobacteria(100);Fusobacteriales(100);Fusobacteriaceae(100);Fusobacterium(100)	0.4749612	0.20400093	0.13374847	0.040091988	0.080324665	0.284130175	21	21	13
Consensus20	Neisseria	Root(100);Bacteria(100);Proteobacteria(100);Betaproteobacteria(100);Neisseriales(100);Neisseriaceae(100);Neisseria(100)	0.3414353	0.030755006	0.4985677	0.041877425	0.462754476	0.28441751	21	21	13
Consensus75	Haemophilus	Root(100);Bacteria(100);Proteobacteria(100);Gammaproteobacteria(100);Pasteurellales(100);Pasteurellaceae(100);Haemophilus(86)	0.2520378	0.01659616	0.2685533	0.043327942	0.876142511	0.282498179	21	21	13
Consensus129	Leptotrichia	Root(100);Bacteria(100);Fusobacteria(98);Fusobacteria(98);Fusobacteriales(98);Leptotrichiaceae(98);Leptotrichia(86)	0.15650366	0	0.12257752	0.045644723	0.310271287	0.286157304	21	21	13
Consensus145	Veillonella	Root(100);Bacteria(100);Firmicutes(100);Clostridia(100);Clostridiales(100);Veillonellaceae(100);Veillonella(93)	0.08033829	0.012698391	0.06813448	0.046866306	0.553891703	0.282933628	21	21	13
Consensus139	Aquifex	Root(100);Bacteria(98);Aquificae(47);Aquificae(47);Aquificales(47);Aquificaceae(42);Aquifex(35)	0	0.06773399	0	0.047138369	1	0.274412647	21	21	13
Consensus81	TM7_genera_incertae_sedis	Root(100);Bacteria(100);TM7(100);TM7_genera_incertae_sedis(100)	0.17643736	0.030253004	0.24095559	0.047779661	0.668807843	0.268554649	21	21	13
Consensus25	Prevotella	Root(100);Bacteria(100);Bacteroidetes(100);Bacteroidia(100);Bacteroidales(100);Prevotellaceae(100);Prevotella(100)	0.53550506	0.32425186	0.18184249	0.049034253	0.064255238	0.266419443	21	21	13
Consensus29	Actinomyces	Root(100);Bacteria(100);Actinobacteria(100);Actinobacteria(100);Actinobacteridae(100);Actinomycetales(100);Actinomycineae(100);Actinomycetaceae(100);Actinomyces(100)	0.37706918	0.5895562	0.19012807	0.052140475	0.158297886	0.274157979	21	21	13
Consensus7	Haemophilus	Root(100);Bacteria(100);Proteobacteria(100);Gammaproteobacteria(100);Pasteurellales(100);Pasteurellaceae(100);Haemophilus(98)	0.54935014	0.060314514	0.32535416	0.053685713	0.262760527	0.273461601	21	21	13
Consensus49	Anaerofustis	Root(100);Bacteria(100);Firmicutes(99);Clostridia(99);Clostridiales(98);Eubacteriaceae(2);Anaerofustis(2)	0.45398083	0.21989946	0.3626162	0.05398051	0.518491265	0.266631003	21	21	13
Consensus164	Catonella	Root(100);Bacteria(100);Firmicutes(100);Clostridia(100);Clostridiales(100);Lachnospiraceae(100);Catonella(100)	0.0870833	0.033338174	0.082034625	0.054546741	0.869667856	0.261503493	21	21	13
Consensus189	Rothia	Root(100);Bacteria(100);Actinobacteria(98);Actinobacteria(98);Actinobacteridae(98);Actinomycetales(98);Micrococcineae(98);Micrococcaceae(98);Rothia(98)	0.017584877	0.10688405	0.041483197	0.060686903	0.794521777	0.282627577	21	21	13
Consensus127	Pelomonas	Root(100);Bacteria(100);Proteobacteria(100);Betaproteobacteria(100);Burkholderiales(100);Comamonadaceae(100);Pelomonas(100)	0	0.16002685	0.02490603	0.062227864	0.337049058	0.281753939	21	21	13
Consensus67	Solobacterium	Root(100);Bacteria(100);Firmicutes(100);Erysipelotrichi(100);Erysipelotrichales(100);Erysipelotrichaceae(100);Solobacterium(100)	0.22556052	0.059094425	0.41821876	0.064941372	0.216357554	0.28609307	21	21	13
Consensus126	Streptobacillus	Root(100);Bacteria(100);Fusobacteria(96);Fusobacteria(96);Fusobacteriales(96);Leptotrichiaceae(92);Streptobacillus(44)	0.16250955	0	0.1266916	0.0666298	0.470247358	0.285806775	21	21	13
Consensus131	Porphyromonas	Root(100);Bacteria(100);Bacteroidetes(100);Bacteroidia(74);Bacteroidales(74);Porphyromonadaceae(67);Porphyromonas(57)	0.06912578	0	0.17977609	0.071466966	0.325946015	0.298695269	21	21	13
Consensus47	Afipia	Root(100);Bacteria(100);Proteobacteria(100);Alphaproteobacteria(100);Rhizobiales(100);Bradyrhizobiaceae(100);Afipia(67)	0.118648104	0.322571	0.24089803	0.077765577	0.444135665	0.316894725	21	21	13
Consensus117	Streptococcus	Root(100);Bacteria(100);Firmicutes(100);Bacilli(100);Lactobacillales(100);Streptococcaceae(100);Streptococcus(100)	0.20479612	0.014346004	0.18739422	0.077895699	0.561320478	0.309682899	21	21	13
Consensus50	Capnocytophaga	Root(100);Bacteria(100);Bacteroidetes(100);Flavobacteria(100);Flavobacteriales(100);Flavobacteriaceae(100);Capnocytophaga(100)	0.17950791	0.06006712	0.13600779	0.081287249	0.436168829	0.315471942	21	21	13
Consensus141	Sediminibacterium	Root(100);Bacteria(100);Bacteroidetes(100);Sphingobacteria(100);Sphingobacteriales(100);Chitinophagaceae(100);Sediminibacterium(47)	0	0.11116045	0.035505183	0.084187044	0.337049058	0.319127633	21	21	13
Consensus111	Porphyromonas	Root(100);Bacteria(100);Bacteroidetes(100);Bacteroidia(100);Bacteroidales(100);Porphyromonadaceae(100);Porphyromonas(100)	0.17847939	0	0.15801801	0.087324684	0.752207338	0.323498261	21	21	13
Consensus203	Streptococcus	Root(100);Bacteria(100);Firmicutes(100);Bacilli(100);Lactobacillales(100);Streptococcaceae(100);Streptococcus(100)	0.06310355	0	0	0.090242008	0.177649293	0.326876607	21	21	13
Consensus147	Parvimonas	Root(100);Bacteria(100);Firmicutes(100);Clostridia(100);Clostridiales(100);Incertae Sedis XI(100);Parvimonas(100)	0.07901042	0.01701498	0.040578965	0.102681226	0.863234766	0.363848692	21	21	13
Consensus102	Kingella	Root(100);Bacteria(100);Proteobacteria(100);Betaproteobacteria(100);Neisseriales(100);Neisseriaceae(100);Kingella(98)	0.063082345	0	0.015563394	0.108538533	0.185959612	0.376420868	21	21	13
Consensus174	Actinomyces	Root(100);Bacteria(100);Actinobacteria(100);Actinobacteria(100);Actinobacteridae(100);Actinomycetales(100);Actinomycineae(100);Actinomycetaceae(100);Actinomyces(97)	0.114224955	0.035386194	0.044187382	0.117083993	0.141087184	0.397597725	21	21	13
Consensus24	Aquabacterium	Root(100);Bacteria(100);Proteobacteria(100);Betaproteobacteria(100);Burkholderiales(100);Burkholderiales_incertae_sedis(100);Aquabacterium(73)	0.16539203	0.39064416	0.4846981	0.117231003	0.029554234	0.389972521	21	21	13
Consensus153	Streptococcus	Root(100);Bacteria(100);Firmicutes(100);Bacilli(100);Lactobacillales(100);Streptococcaceae(100);Streptococcus(100)	0.18394159	0.09387667	0.059750773	0.118477312	0.095848788	0.386236037	21	21	13
Consensus157	TM7_genera_incertae_sedis	Root(100);Bacteria(100);TM7(89);TM7_genera_incertae_sedis(89)	0.075025484	0.031589042	0.025885275	0.122081201	0.090022726	0.390181093	21	21	13
Consensus30	Prevotella	Root(100);Bacteria(100);Bacteroidetes(100);Bacteroidia(100);Bacteroidales(100);Prevotellaceae(100);Prevotella(100)	0.45360386	0.7597509	0.19209324	0.129154847	0.040590821	0.404850771	21	21	13
Consensus93	Actinomyces	Root(100);Bacteria(100);Actinobacteria(100);Actinobacteria(100);Actinobacteridae(100);Actinomycetales(100);Actinomycineae(100);Actinomycetaceae(100);Actinomyces(100)	0.18724355	0.10622979	0.055577815	0.13207197	0.131919568	0.406183606	21	21	13
Consensus56	Fusobacterium	Root(100);Bacteria(100);Fusobacteria(96);Fusobacteria(96);Fusobacteriales(96);Fusobacteriaceae(96);Fusobacterium(96)	0.3038766	0.11402187	0.37280905	0.136995943	0.26559279	0.413524791	21	21	13
Consensus31	Blastococcus	Root(100);Bacteria(100);Actinobacteria(100);Actinobacteria(100);Actinobacteridae(100);Actinomycetales(100);Frankineae(100);Geodermatophilaceae(100);Blastococcus(98)	0	0.21260801	0.025885275	0.143455149	0.337049058	0.425148897	21	21	13
Consensus19	Methylibium	Root(100);Bacteria(100);Proteobacteria(100);Betaproteobacteria(100);Burkholderiales(100);Burkholderiales_incertae_sedis(6);Methylibium(4)	0.2264584	0.10784493	0.2123848	0.151042561	0.689292694	0.439641739	21	21	13
Consensus38	Streptococcus	Root(100);Bacteria(100);Firmicutes(100);Bacilli(100);Lactobacillales(100);Streptococcaceae(100);Streptococcus(100)	0.39512512	0.19958305	0.40902472	0.166768133	0.600392672	0.476898346	21	21	13
Consensus143	Ralstonia	Root(100);Bacteria(100);Proteobacteria(100);Betaproteobacteria(100);Burkholderiales(100);Burkholderiaceae(100);Ralstonia(98)	0	0.08956259	0.09711994	0.16749935	0.115724167	0.470730931	21	21	13
Consensus88	Streptococcus	Root(100);Bacteria(100);Firmicutes(100);Bacilli(100);Lactobacillales(100);Streptococcaceae(100);Streptococcus(100)	0.26351646	0.07746553	0.2247026	0.167500142	0.408381051	0.462754629	21	21	13
Consensus103	Prevotella	Root(100);Bacteria(100);Bacteroidetes(100);Bacteroidia(98);Bacteroidales(98);Prevotellaceae(98);Prevotella(98)	0.122523434	0.037378028	0.057357423	0.169990073	0.337049058	0.461806364	21	21	13
Consensus206	Haemophilus	Root(100);Bacteria(100);Proteobacteria(100);Gammaproteobacteria(100);Pasteurellales(100);Pasteurellaceae(100);Haemophilus(62)	0.033898875	0	0.06657304	0.170229289	0.615932408	0.454874985	21	21	13
Consensus64	Porphyromonas	Root(100);Bacteria(100);Bacteroidetes(100);Bacteroidia(100);Bacteroidales(100);Porphyromonadaceae(100);Porphyromonas(100)	0.22489175	0.33714914	0.35181502	0.171639866	0.218124598	0.451246745	21	21	13
Consensus120	Thermus	Root(100);Bacteria(100);Deinococcus-Thermus(100);Deinococci(100);Thermales(100);Thermaceae(100);Thermus(100)	0	0.078619085	0	0.17465521	1	0.451885701	21	21	13
Consensus112	Thermus	Root(100);Bacteria(100);Deinococcus-Thermus(100);Deinococci(100);Thermales(100);Thermaceae(100);Thermus(100)	0	0.10766229	0	0.177842105	1	0.45294161	21	21	13
Consensus137	Campylobacter	Root(100);Bacteria(100);Proteobacteria(100);Epsilonproteobacteria(100);Campylobacterales(100);Campylobacteraceae(100);Campylobacter(100)	0.1111014	0.012377122	0.22854291	0.185562195	0.478603622	0.465332889	21	21	13
Consensus121	Caedibacter	Root(100);Bacteria(100);Proteobacteria(93);Gammaproteobacteria(57);Thiotrichales(28);Thiotrichales_incertae_sedis(28);Caedibacter(28)	0.02252938	0.116451286	0	0.187512497	1	0.463099046	21	21	13
Consensus149	Acinetobacter	Root(100);Bacteria(100);Proteobacteria(100);Gammaproteobacteria(100);Pseudomonadales(100);Moraxellaceae(100);Acinetobacter(100)	0	0.08665049	0.09766018	0.188181845	0.04000726	0.457815533	21	21	13
Consensus8	Streptococcus	Root(100);Bacteria(100);Firmicutes(98);Bacilli(97);Lactobacillales(94);Streptococcaceae(94);Streptococcus(93)	1.0821538	0.8408686	0.81097126	0.198656943	0.032799104	0.476192377	21	21	13
Consensus138	Campylobacter	Root(100);Bacteria(100);Proteobacteria(100);Epsilonproteobacteria(100);Campylobacterales(100);Campylobacteraceae(100);Campylobacter(100)	0.023107082	0.10309863	0.038217448	0.199895998	0.98591475	0.472218083	21	21	13
Consensus51	Prevotella	Root(100);Bacteria(100);Bacteroidetes(100);Bacteroidia(100);Bacteroidales(100);Prevotellaceae(100);Prevotella(100)	0.26554093	0.45007494	0.43304193	0.200833629	0.479711129	0.46765545	21	21	13
Consensus83	Neisseria	Root(100);Bacteria(100);Proteobacteria(100);Betaproteobacteria(100);Neisseriales(100);Neisseriaceae(100);Neisseria(100)	0.10699603	0	0.111161724	0.202331007	0.171957377	0.464506396	21	21	13
Consensus69	Enterobacter	Root(100);Bacteria(100);Proteobacteria(100);Gammaproteobacteria(100);Enterobacteriales(100);Enterobacteriaceae(100);Enterobacter(77)	0.09365731	0.24446683	0	0.20582213	0.081480663	0.465958433	21	21	13
Consensus123	TM7_genera_incertae_sedis	Root(100);Bacteria(100);TM7(100);TM7_genera_incertae_sedis(100)	0.1532169	0.06911195	0.16374238	0.206519663	0.966222078	0.461132945	21	21	13
Consensus86	Asticcacaulis	Root(100);Bacteria(100);Proteobacteria(100);Alphaproteobacteria(100);Caulobacterales(48);Caulobacteraceae(48);Asticcacaulis(48)	0.04208218	0.1533277	0.113011174	0.209502872	0.258104113	0.461472543	21	21	13
Consensus133	Neisseria	Root(100);Bacteria(100);Proteobacteria(100);Betaproteobacteria(100);Neisseriales(100);Neisseriaceae(100);Neisseria(100)	0.012777921	0.13522817	0	0.215803664	0.337049058	0.469013296	21	21	13
Consensus101	Lactobacillus	Root(100);Bacteria(100);Firmicutes(100);Bacilli(100);Lactobacillales(100);Lactobacillaceae(100);Lactobacillus(100)	0.015490521	0.051875964	0	0.218126218	1	0.467823336	21	21	13
Consensus62	Prevotella	Root(100);Bacteria(100);Bacteroidetes(100);Bacteroidia(100);Bacteroidales(100);Prevotellaceae(100);Prevotella(99)	0.27591392	0.18026909	0.20365065	0.21850087	0.404613127	0.462540803	21	21	13
Consensus196	Leptotrichia	Root(100);Bacteria(100);Fusobacteria(95);Fusobacteria(95);Fusobacteriales(95);Leptotrichiaceae(95);Leptotrichia(78)	0.051767826	0	0.05037652	0.231240219	0.567541784	0.483232765	21	21	13
Consensus116	Scardovia	Root(100);Bacteria(100);Actinobacteria(100);Actinobacteria(100);Actinobacteridae(100);Bifidobacteriales(100);Bifidobacteriaceae(100);Scardovia(47)	0.06727081	0.14202787	0	0.232283206	0.201554796	0.47926788	21	21	13
Consensus57	Campylobacter	Root(100);Bacteria(100);Proteobacteria(100);Epsilonproteobacteria(100);Campylobacterales(100);Campylobacteraceae(100);Campylobacter(100)	0.38821733	0.24619178	0.25847325	0.234996366	0.487734014	0.478805095	21	21	13
Consensus48	Leptotrichia	Root(100);Bacteria(100);Fusobacteria(93);Fusobacteria(93);Fusobacteriales(93);Leptotrichiaceae(92);Leptotrichia(81)	0.1737168	0.058388684	0.11865166	0.242299188	0.752347523	0.487589725	21	21	13
Consensus37	Lactobacillus	Root(100);Bacteria(100);Firmicutes(100);Bacilli(100);Lactobacillales(100);Lactobacillaceae(100);Lactobacillus(100)	0.17675896	0.15424293	0	0.252645326	0.337049058	0.502209611	21	21	13
Consensus70	Megasphaera	Root(100);Bacteria(100);Firmicutes(100);Clostridia(100);Clostridiales(100);Veillonellaceae(100);Megasphaera(100)	0.29854134	0.145686	0.16323861	0.254031355	0.201112839	0.498880854	21	21	13
Consensus106	Prevotella	Root(100);Bacteria(100);Bacteroidetes(100);Bacteroidia(100);Bacteroidales(100);Prevotellaceae(100);Prevotella(100)	0.123336144	0.07787843	0	0.261971169	0.337049058	0.508348816	21	21	13
Consensus68	Moryella	Root(100);Bacteria(100);Firmicutes(100);Clostridia(100);Clostridiales(100);Lachnospiraceae(100);Moryella(98)	0.25212613	0.13890828	0.22476085	0.274631679	0.811462133	0.526646631	21	21	13
Consensus110	Prevotella	Root(100);Bacteria(100);Bacteroidetes(100);Bacteroidia(100);Bacteroidales(100);Prevotellaceae(100);Prevotella(100)	0.0901356	0.07912882	0.13612176	0.282108676	0.131668888	0.534694351	21	21	13
Consensus119	Prevotella	Root(100);Bacteria(100);Bacteroidetes(100);Bacteroidia(100);Bacteroidales(100);Prevotellaceae(100);Prevotella(100)	0.1522323	0.11436093	0.060654137	0.282444954	0.265356552	0.529178478	21	21	13
Consensus52	Lactobacillus	Root(100);Bacteria(100);Firmicutes(94);Bacilli(93);Lactobacillales(86);Lactobacillaceae(66);Lactobacillus(63)	0.14891498	0.15515278	0	0.327974052	0.168156942	0.607497391	21	21	13
Consensus92	Granulicatella	Root(100);Bacteria(100);Firmicutes(100);Bacilli(100);Lactobacillales(100);Carnobacteriaceae(100);Granulicatella(100)	0.23131825	0.25703454	0.18489753	0.328852198	0.407273307	0.602279868	21	21	13
Consensus99	Catonella	Root(100);Bacteria(100);Firmicutes(100);Clostridia(100);Clostridiales(100);Lachnospiraceae(100);Catonella(100)	0.069601215	0.025946401	0.18259218	0.329256577	0.278062362	0.596320245	21	21	13
Consensus207	Capnocytophaga	Root(100);Bacteria(100);Bacteroidetes(100);Flavobacteria(100);Flavobacteriales(100);Flavobacteriaceae(100);Capnocytophaga(99)	0	0.01659616	0.08950198	0.329256577	0.230102645	0.589767276	21	21	13
Consensus188	Prevotella	Root(100);Bacteria(100);Bacteroidetes(100);Bacteroidia(100);Bacteroidales(100);Prevotellaceae(100);Prevotella(100)	0.03645003	0.04382204	0.056524355	0.329256577	0.337049058	0.583356762	21	21	13
Consensus15	Devosia	Root(100);Bacteria(100);Proteobacteria(100);Alphaproteobacteria(100);Rhizobiales(100);Hyphomicrobiaceae(100);Devosia(100)	0	0.15218188	0	0.329256577	1	0.577084108	21	21	13
Consensus184	Aggregatibacter	Root(100);Bacteria(100);Proteobacteria(100);Gammaproteobacteria(100);Pasteurellales(100);Pasteurellaceae(100);Aggregatibacter(100)	0.029319566	0	0.11987726	0.329256577	0.608293336	0.570944916	21	21	13
Consensus16	Phenylobacterium	Root(100);Bacteria(100);Proteobacteria(100);Alphaproteobacteria(100);Caulobacterales(100);Caulobacteraceae(100);Phenylobacterium(100)	0	0.019325051	0	0.329256577	1	0.564934969	21	21	13
Consensus82	Curtobacterium	Root(100);Bacteria(100);Actinobacteria(100);Actinobacteria(100);Actinobacteridae(100);Actinomycetales(100);Micrococcineae(100);Microbacteriaceae(100);Curtobacterium(100)	0	0.02051704	0	0.329256577	1	0.55905023	21	21	13
Consensus171	Streptophyta	Root(100);Bacteria(100);Cyanobacteria(100);Cyanobacteria(100);Chloroplast(100);Streptophyta(100)	0	0.064348996	0	0.329256577	1	0.553286826	21	21	13
Consensus118	Lachnobacterium	Root(100);Bacteria(100);Firmicutes(99);Clostridia(98);Clostridiales(98);Lachnospiraceae(85);Lachnobacterium(29)	0.0761958	0	0.07452585	0.329256577	0.337049058	0.547641042	21	21	13
Consensus197	Prevotella	Root(100);Bacteria(100);Bacteroidetes(100);Bacteroidia(100);Bacteroidales(100);Prevotellaceae(100);Prevotella(100)	0	0.014438248	0	0.329256577	1	0.542109314	21	21	13
Consensus195	Selenomonas	Root(100);Bacteria(100);Firmicutes(99);Clostridia(99);Clostridiales(99);Veillonellaceae(99);Selenomonas(98)	0.010278929	0	0.025919804	0.329256577	0.796912949	0.536688221	21	21	13
Consensus160	Porphyromonas	Root(100);Bacteria(100);Bacteroidetes(100);Bacteroidia(100);Bacteroidales(100);Porphyromonadaceae(100);Porphyromonas(100)	0.04853984	0	0	0.329256577	1	0.531374476	21	21	13
Consensus161	Micromonospora	Root(100);Bacteria(100);Actinobacteria(100);Actinobacteria(100);Actinobacteridae(100);Actinomycetales(100);Micromonosporineae(100);Micromonosporaceae(100);Micromonospora(100)	0	0.0755217	0	0.329256577	1	0.526164922	21	21	13
Consensus168	Xylanibacter	Root(100);Bacteria(98);Bacteroidetes(9);Bacteroidia(76);Bacteroidales(76);Prevotellaceae(73);Xylanibacter(15)	0.012286019	0	0	0.329256577	0.337049058	0.521056525	21	21	13
Consensus60	Parvimonas	Root(100);Bacteria(100);Firmicutes(100);Clostridia(100);Clostridiales(100);Incertae Sedis XI(100);Parvimonas(100)	0.12330776	0	0.01988797	0.329256577	0.337049058	0.516046366	21	21	13
Consensus135	Prevotella	Root(100);Bacteria(100);Bacteroidetes(100);Bacteroidia(100);Bacteroidales(100);Prevotellaceae(100);Prevotella(100)	0.1033315	0.062158845	0.08347459	0.339353941	0.495545428	0.526806595	21	21	13
Consensus158	Veillonella	Root(100);Bacteria(100);Firmicutes(100);Clostridia(100);Clostridiales(100);Veillonellaceae(100);Veillonella(100)	0.10962267	0.052619662	0.06529763	0.344473162	0.751387842	0.529708731	21	21	13
Consensus170	Veillonella	Root(100);Bacteria(100);Firmicutes(100);Clostridia(100);Clostridiales(100);Veillonellaceae(100);Veillonella(100)	0.12112009	0.19626264	0.118849754	0.351065586	0.129929584	0.534800846	21	21	13
Consensus4	Rothia	Root(100);Bacteria(100);Actinobacteria(100);Actinobacteria(100);Actinobacteridae(100);Actinomycetales(100);Micrococcineae(100);Micrococcaceae(100);Rothia(100)	1.431259	1.6055573	1.1984899	0.351672403	0.05010453	0.530764831	21	21	13
Consensus183	Actinomyces	Root(100);Bacteria(100);Actinobacteria(99);Actinobacteria(99);Actinobacteridae(99);Actinomycetales(99);Actinomycineae(71);Actinomycetaceae(71);Actinomyces(67)	0.030771827	0.054419577	0.025015574	0.360118391	0.337049058	0.538525667	21	21	13
Consensus34	Prevotella	Root(100);Bacteria(100);Bacteroidetes(100);Bacteroidia(100);Bacteroidales(100);Prevotellaceae(100);Prevotella(100)	0.2954941	0.42170903	0.31193691	0.364831707	0.980234248	0.540614257	21	21	13
Consensus32	Stenotrophomonas	Root(100);Bacteria(100);Proteobacteria(100);Gammaproteobacteria(100);Xanthomonadales(100);Xanthomonadaceae(100);Stenotrophomonas(97)	0.121389955	0.19341446	0.10021761	0.365000395	0.510741604	0.535991571	21	21	13
Consensus46	Prevotella	Root(100);Bacteria(100);Bacteroidetes(100);Bacteroidia(100);Bacteroidales(100);Prevotellaceae(100);Prevotella(100)	0.12825382	0.12625597	0.22827269	0.368780185	0.939135748	0.536706877	21	21	13
Consensus115	Anaeroglobus	Root(100);Bacteria(100);Firmicutes(100);Clostridia(100);Clostridiales(100);Veillonellaceae(100);Anaeroglobus(85)	0.048827883	0.012377122	0.16199604	0.377417341	0.464422156	0.544416165	21	21	13
Consensus173	Caulobacter	Root(100);Bacteria(100);Proteobacteria(100);Alphaproteobacteria(100);Caulobacterales(97);Caulobacteraceae(97);Caulobacter(86)	0.027126092	0.07028916	0.047168884	0.39084068	0.345701978	0.558833603	21	21	13
Consensus100	Peptostreptococcus	Root(100);Bacteria(100);Firmicutes(100);Clostridia(100);Clostridiales(100);Peptostreptococcaceae(100);Peptostreptococcus(100)	0.116407946	0.22839712	0.098015554	0.454354985	0.764676572	0.643998805	21	21	13
Consensus45	Staphylococcus	Root(100);Bacteria(100);Firmicutes(100);Bacilli(100);Bacillales(100);Staphylococcaceae(100);Staphylococcus(100)	0.13972364	0.11535657	0.40778846	0.479378945	0.001322253	0.673610069	21	21	13
Consensus2	Burkholderia	Root(100);Bacteria(100);Proteobacteria(100);Betaproteobacteria(100);Burkholderiales(100);Burkholderiaceae(100);Burkholderia(100)	1.266209	1.3820873	0.7431747	0.505666533	0.673019605	0.704475597	21	21	13
Consensus39	Capnocytophaga	Root(100);Bacteria(100);Bacteroidetes(100);Flavobacteria(100);Flavobacteriales(100);Flavobacteriaceae(100);Capnocytophaga(100)	0.19784445	0.3493107	0.32878044	0.546202489	0.368802865	0.754500048	21	21	13
Consensus61	Atopobium	Root(100);Bacteria(100);Actinobacteria(100);Actinobacteria(100);Coriobacteridae(100);Coriobacteriales(100);Coriobacterineae(100);Coriobacteriaceae(100);Atopobium(100)	0.37570572	0.4698941	0.3664875	0.546789435	0.986569556	0.74896368	21	21	13
Consensus58	Porphyromonas	Root(100);Bacteria(100);Bacteroidetes(100);Bacteroidia(100);Bacteroidales(100);Porphyromonadaceae(100);Porphyromonas(100)	0.19107829	0.23565711	0.3340599	0.552743439	0.204630526	0.750809838	21	21	13
Consensus97	Streptococcus	Root(100);Bacteria(100);Firmicutes(100);Bacilli(100);Lactobacillales(100);Streptococcaceae(100);Streptococcus(100)	0.059851088	0.014187503	0	0.553974874	0.169892698	0.746263673	21	21	13
Consensus89	Actinomyces	Root(100);Bacteria(100);Actinobacteria(100);Actinobacteria(100);Actinobacteridae(100);Actinomycetales(100);Actinomycineae(99);Actinomycetaceae(99);Actinomyces(99)	0.08250076	0.09693675	0	0.574225862	0.337049058	0.767203406	21	21	13
Consensus17	Porphyromonas	Root(100);Bacteria(100);Bacteroidetes(100);Bacteroidia(100);Bacteroidales(100);Porphyromonadaceae(100);Porphyromonas(100)	0.58236533	0.54774606	1.0705473	0.579017936	0.014743194	0.767316452	21	21	13
Consensus1	Pseudomonas	Root(100);Bacteria(100);Proteobacteria(100);Gammaproteobacteria(100);Pseudomonadales(100);Pseudomonadaceae(100);Pseudomonas(100)	2.0612009	1.9133003	2.8348668	0.580602123	0.13573779	0.763210856	21	21	13
Consensus72	Prevotella	Root(100);Bacteria(100);Bacteroidetes(95);Bacteroidia(81);Bacteroidales(81);Prevotellaceae(61);Prevotella(46)	0.097340256	0.17278805	0.3470303	0.607146887	0.043511157	0.79171954	21	21	13
Consensus22	Actinomyces	Root(100);Bacteria(100);Actinobacteria(100);Actinobacteria(100);Actinobacteridae(100);Actinomycetales(100);Actinomycineae(100);Actinomycetaceae(100);Actinomyces(100)	0.63351136	0.7257182	0.5189526	0.614369323	0.130294593	0.794779362	21	21	13
Consensus166	Sphingomonas	Root(100);Bacteria(100);Proteobacteria(100);Alphaproteobacteria(100);Sphingomonadales(100);Sphingomonadaceae(100);Sphingomonas(100)	0.02742387	0.011938498	0	0.616656401	1	0.791456641	21	21	13
Consensus95	Achromobacter	Root(100);Bacteria(100);Proteobacteria(100);Betaproteobacteria(100);Burkholderiales(100);Alcaligenaceae(100);Achromobacter(99)	0.094997	0.054109823	0.20859599	0.648008787	0.170778291	0.82519869	21	21	13
Consensus6	Prevotella	Root(100);Bacteria(100);Bacteroidetes(100);Bacteroidia(100);Bacteroidales(100);Prevotellaceae(100);Prevotella(100)	1.1067574	1.1150334	1.1785216	0.654641511	0.757671615	0.827182684	21	21	13
Consensus150	Streptococcus	Root(100);Bacteria(100);Firmicutes(100);Bacilli(100);Lactobacillales(100);Streptococcaceae(100);Streptococcus(100)	0.13440257	0.21215151	0.040578965	0.675668429	0.163605482	0.847184261	21	21	13
Consensus63	Streptococcus	Root(100);Bacteria(100);Firmicutes(100);Bacilli(100);Lactobacillales(100);Streptococcaceae(100);Streptococcus(100)	0.09664192	0.21315533	0.27279025	0.681018767	0.313514036	0.847374496	21	21	13
Consensus132	Sphingomonas	Root(100);Bacteria(100);Proteobacteria(100);Alphaproteobacteria(100);Sphingomonadales(100);Sphingomonadaceae(100);Sphingomonas(94)	0.021738457	0.011938498	0	0.702797665	1	0.867848632	21	21	13
Consensus114	Luteococcus	Root(100);Bacteria(100);Actinobacteria(98);Actinobacteria(98);Actinobacteridae(98);Actinomycetales(98);Propionibacterineae(83);Propionibacteriaceae(83);Luteococcus(57)	0.054051768	0.076657124	0.025015574	0.730079699	0.723377545	0.89475933	21	21	13
Consensus91	Streptococcus	Root(100);Bacteria(100);Firmicutes(100);Bacilli(100);Lactobacillales(100);Streptococcaceae(100);Streptococcus(100)	0.1436416	0.10035029	0.5910542	0.738317747	0.012847929	0.898102931	21	21	13
Consensus182	Veillonella	Root(100);Bacteria(100);Firmicutes(100);Clostridia(100);Clostridiales(100);Veillonellaceae(100);Veillonella(100)	0.07053555	0.10618078	0.09682675	0.741995422	0.77241165	0.895890769	21	21	13
Consensus190	Prevotella	Root(100);Bacteria(100);Bacteroidetes(99);Bacteroidia(96);Bacteroidales(96);Prevotellaceae(94);Prevotella(74)	0.041780766	0.0598878	0	0.747032009	0.337049058	0.895339834	21	21	13
Consensus155	Prevotella	Root(100);Bacteria(100);Bacteroidetes(100);Bacteroidia(100);Bacteroidales(100);Prevotellaceae(100);Prevotella(100)	0.07744986	0.04960998	0	0.754655997	1	0.897875383	21	21	13
Consensus80	Streptococcus	Root(100);Bacteria(100);Firmicutes(100);Bacilli(100);Lactobacillales(100);Streptococcaceae(100);Streptococcus(100)	0.26298034	0.16959313	0.26681736	0.761056659	0.751785186	0.898929242	21	21	13
Consensus108	Elizabethkingia	Root(100);Bacteria(100);Bacteroidetes(94);Flavobacteria(9);Flavobacteriales(9);Flavobacteriaceae(88);Elizabethkingia(58)	0.13573949	0.16091323	0.29958338	0.795333754	0.17800331	0.932657568	21	21	13
Consensus142	Streptococcus	Root(100);Bacteria(100);Firmicutes(100);Bacilli(100);Lactobacillales(100);Streptococcaceae(100);Streptococcus(100)	0.06728595	0.10978675	0.29350317	0.809249959	0.190300345	0.942198166	21	21	13
Consensus5	Veillonella	Root(100);Bacteria(100);Firmicutes(100);Clostridia(100);Clostridiales(100);Veillonellaceae(100);Veillonella(100)	1.6122825	1.5727733	1.348092	0.829124501	0.108998451	0.958491444	21	21	13
Consensus154	Prevotella	Root(100);Bacteria(100);Bacteroidetes(98);Bacteroidia(97);Bacteroidales(97);Prevotellaceae(97);Prevotella(94)	0.07984541	0.08922152	0.034159604	0.833336277	0.216935651	0.956576148	21	21	13
Consensus176	Dialister	Root(100);Bacteria(100);Firmicutes(100);Clostridia(100);Clostridiales(100);Veillonellaceae(100);Dialister(100)	0.076550156	0.03738628	0.047415055	0.838333668	0.542596385	0.955583132	21	21	13
Consensus59	Weeksella	Root(100);Bacteria(100);Bacteroidetes(96);Flavobacteria(26);Flavobacteriales(26);Flavobacteriaceae(26);Weeksella(25)	0.3295554	0.30403164	0.30591264	0.84281149	0.485834573	0.954015784	21	21	13
Consensus79	Mycoplasma	Root(100);Bacteria(100);Tenericutes(100);Mollicutes(100);Mycoplasmatales(100);Mycoplasmataceae(100);Mycoplasma(100)	0.103920266	0.15427405	0.025015574	0.844898341	0.831938563	0.949782273	21	21	13
Consensus65	Prevotella	Root(100);Bacteria(100);Bacteroidetes(100);Bacteroidia(100);Bacteroidales(100);Prevotellaceae(100);Prevotella(100)	0.16370033	0.09997154	0.097026475	0.869957713	0.785992727	0.971254159	21	21	13
Consensus9	Bradyrhizobium	Root(100);Bacteria(100);Proteobacteria(100);Alphaproteobacteria(100);Rhizobiales(99);Bradyrhizobiaceae(95);Bradyrhizobium(71)	0.03439762	0.043857697	0	0.870019175	1	0.964715139	21	21	13
Consensus128	Centipeda	Root(100);Bacteria(100);Firmicutes(100);Clostridia(100);Clostridiales(100);Veillonellaceae(100);Centipeda(77)	0.02379065	0.029865175	0.087917894	0.878102279	0.337049058	0.967099132	21	21	13
Consensus209	Prevotella	Root(100);Bacteria(100);Bacteroidetes(100);Bacteroidia(98);Bacteroidales(98);Prevotellaceae(96);Prevotella(95)	0.022564948	0.019088946	0	0.893032932	0.167224315	0.976942066	21	21	13
Consensus73	Leptotrichia	Root(100);Bacteria(100);Fusobacteria(100);Fusobacteria(100);Fusobacteriales(100);Leptotrichiaceae(100);Leptotrichia(100)	0.17569368	0.2659297	0.20365594	0.904795823	0.880080689	0.983211461	21	21	13
Consensus78	Prevotella	Root(100);Bacteria(100);Bacteroidetes(100);Bacteroidia(100);Bacteroidales(100);Prevotellaceae(100);Prevotella(100)	0.059181917	0.05515444	0	0.906097153	0.337049058	0.978104874	21	21	13
Consensus165	Prevotella	Root(100);Bacteria(100);Bacteroidetes(100);Bacteroidia(100);Bacteroidales(100);Prevotellaceae(100);Prevotella(99)	0.06331105	0.08306691	0.07694476	0.921081677	0.944357913	0.987738904	21	21	13
Consensus187	Prevotella	Root(100);Bacteria(100);Bacteroidetes(100);Bacteroidia(100);Bacteroidales(100);Prevotellaceae(97);Prevotella(92)	0.032963295	0.030625958	0.056524355	0.960068938	0.993001141	1.022818542	21	21	13
Consensus76	Veillonella	Root(100);Bacteria(100);Firmicutes(100);Clostridia(100);Clostridiales(100);Veillonellaceae(100);Veillonella(100)	0.20031849	0.20480934	0.13997844	0.976459686	0.256850376	1.033525511	21	21	13
Consensus10	Streptococcus	Root(100);Bacteria(100);Firmicutes(100);Bacilli(100);Lactobacillales(100);Streptococcaceae(100);Streptococcus(100)	0.91797465	0.97225153	0.99240774	0.980161511	0.780560481	1.030750493	21	21	13
Consensus210	Veillonella	Root(100);Bacteria(100);Firmicutes(100);Clostridia(100);Clostridiales(100);Veillonellaceae(100);Veillonella(99)	0.015281305	0.015383693	0	0.996368911	1	1.041077772	21	21	13
Consensus208	Capnocytophaga	Root(100);Bacteria(100);Bacteroidetes(100);Flavobacteria(100);Flavobacteriales(100);Flavobacteriaceae(100);Capnocytophaga(99)	0	0.04382204	0	1	1	1.038216561	21	21	13
Consensus211	Streptococcus	Root(100);Bacteria(100);Firmicutes(100);Bacilli(100);Lactobacillales(100);Streptococcaceae(100);Streptococcus(100)	0	0	0.1143839	1	0.042004042	1.03164557	21	21	13
Consensus90	Dietzia	Root(100);Bacteria(100);Actinobacteria(100);Actinobacteria(100);Actinobacteridae(100);Actinomycetales(100);Corynebacterineae(100);Dietziaceae(100);Dietzia(100)	0	0	0.04029307	1	0.337049058	1.025157233	21	21	13
Consensus144	Methylobacterium	Root(100);Bacteria(100);Proteobacteria(100);Alphaproteobacteria(100);Rhizobiales(100);Methylobacteriaceae(100);Methylobacterium(100)	0	0	0.023592245	1	0.337049058	1.01875	21	21	13
Consensus40	Corynebacterium	Root(100);Bacteria(100);Actinobacteria(100);Actinobacteria(100);Actinobacteridae(100);Actinomycetales(100);Corynebacterineae(100);Corynebacteriaceae(100);Corynebacterium(100)	0	0	0.26660034	1	0.255930347	1.01242236	21	21	13
Consensus42	Moraxella	Root(100);Bacteria(100);Proteobacteria(100);Gammaproteobacteria(100);Pseudomonadales(100);Moraxellaceae(100);Moraxella(100)	0	0	0.03901501	1	0.337049058	1.00617284	21	21	13
Consensus204	Streptococcus	Root(100);Bacteria(100);Firmicutes(100);Bacilli(100);Lactobacillales(100);Streptococcaceae(100);Streptococcus(100)	0	0	0.083325624	1	0.200877689	1	21	21	13
