# Supplementary material for: The Adult Cystic Fibrosis Airway Microbiota Is Stable over Time and Infection Type, and Highly Resilient to Antibiotic Treatment of Exacerbations
Source: PLoS One. 2012 Sep 26;7(9):e45001. doi: 10.1371/journal.pone.0045001 (PMC3458854; doi:10.1371/journal.pone.0045001)
Supplement: Table S7 — OTU abundance and prevalence. Values for the average log10 normalized number of sequences for each taxon (considering only the samples where the taxa was present) and the number of samples in which the taxon is present. Data was used to generate Figure 6. (TXT) [file pone.0045001.s007.txt]

OTU	RDP Classification	RDP Genus	Normalized Average Sequence Abundance (Log 10)	Number of Samples Present
Consensus208	Root(100);Bacteria(100);Bacteroidetes(100);Flavobacteria(100);Flavobacteriales(100);Flavobacteriaceae(100);Capnocytophaga(99)	Capnocytophaga	0.96640085	1
Consensus15	Root(100);Bacteria(100);Proteobacteria(100);Alphaproteobacteria(100);Rhizobiales(100);Hyphomicrobiaceae(100);Devosia(100)	Devosia	3.350597808	1
Consensus90	Root(100);Bacteria(100);Actinobacteria(100);Actinobacteria(100);Actinobacteridae(100);Actinomycetales(100);Corynebacterineae(100);Dietziaceae(100);Dietzia(100)	Dietzia	0.525631387	1
Consensus16	Root(100);Bacteria(100);Proteobacteria(100);Alphaproteobacteria(100);Caulobacterales(100);Caulobacteraceae(100);Phenylobacterium(100)	Phenylobacterium	0.426774475	1
Consensus82	Root(100);Bacteria(100);Actinobacteria(100);Actinobacteria(100);Actinobacteridae(100);Actinomycetales(100);Micrococcineae(100);Microbacteriaceae(100);Curtobacterium(100)	Curtobacterium	0.453055381	1
Consensus124	Root(100);Bacteria(100);Fusobacteria(99);Fusobacteria(99);Fusobacteriales(99);Leptotrichiaceae(96);Leptotrichia(54)	Leptotrichia	0.285842642	1
Consensus197	Root(100);Bacteria(100);Bacteroidetes(100);Bacteroidia(100);Bacteroidales(100);Prevotellaceae(100);Prevotella(100)	Prevotella	0.318990824	1
Consensus53	Root(100);Bacteria(100);Firmicutes(100);Bacilli(100);Bacillales(100);Bacillaceae(95);Bacillus(93)	Bacillus	2.750631691	1
Consensus43	Root(100);Bacteria(100);Firmicutes(100);Bacilli(100);Bacillales(100);Planococcaceae(100);Planomicrobium(100)	Planomicrobium	2.853921915	1
Consensus42	Root(100);Bacteria(100);Proteobacteria(100);Gammaproteobacteria(100);Pseudomonadales(100);Moraxellaceae(100);Moraxella(100)	Moraxella	0.508986306	1
Consensus160	Root(100);Bacteria(100);Bacteroidetes(100);Bacteroidia(100);Bacteroidales(100);Porphyromonadaceae(100);Porphyromonas(100)	Porphyromonas	1.070252241	1
Consensus161	Root(100);Bacteria(100);Actinobacteria(100);Actinobacteria(100);Actinobacteridae(100);Actinomycetales(100);Micromonosporineae(100);Micromonosporaceae(100);Micromonospora(100)	Micromonospora	1.664018334	1
Consensus71	Root(100);Bacteria(100);Firmicutes(100);Bacilli(100);Bacillales(100);Paenibacillaceae(100);Paenibacillus(100)	Paenibacillus	2.506561181	1
Consensus66	Root(100);Bacteria(100);Actinobacteria(100);Actinobacteria(100);Actinobacteridae(100);Actinomycetales(100);Micrococcineae(100);Microbacteriaceae(99);Agrococcus(33)	Agrococcus	2.583419257	1
Consensus18	Root(100);Bacteria(100);Proteobacteria(100);Alphaproteobacteria(100);Sphingomonadales(100);Sphingomonadaceae(100);Sphingomonas(99)	Sphingomonas	1.382062889	2
Consensus184	Root(100);Bacteria(100);Proteobacteria(100);Gammaproteobacteria(100);Pasteurellales(100);Pasteurellaceae(100);Aggregatibacter(100)	Aggregatibacter	1.103985571	2
Consensus171	Root(100);Bacteria(100);Cyanobacteria(100);Cyanobacteria(100);Chloroplast(100);Streptophyta(100)	Streptophyta	0.856427245	2
Consensus118	Root(100);Bacteria(100);Firmicutes(99);Clostridia(98);Clostridiales(98);Lachnospiraceae(85);Lachnobacterium(29)	Lachnobacterium	1.325002721	2
Consensus195	Root(100);Bacteria(100);Firmicutes(99);Clostridia(99);Clostridiales(99);Veillonellaceae(99);Selenomonas(98)	Selenomonas	0.282776885	2
Consensus144	Root(100);Bacteria(100);Proteobacteria(100);Alphaproteobacteria(100);Rhizobiales(100);Methylobacteriaceae(100);Methylobacterium(100)	Methylobacterium	0.29652316	2
Consensus204	Root(100);Bacteria(100);Firmicutes(100);Bacilli(100);Lactobacillales(100);Streptococcaceae(100);Streptococcus(100)	Streptococcus	0.543373303	2
Consensus60	Root(100);Bacteria(100);Firmicutes(100);Clostridia(100);Clostridiales(100);Incertae Sedis XI(100);Parvimonas(100)	Parvimonas	1.487536971	2
Consensus209	Root(100);Bacteria(100);Bacteroidetes(100);Bacteroidia(98);Bacteroidales(98);Prevotellaceae(96);Prevotella(95)	Prevotella	0.306752937	3
Consensus207	Root(100);Bacteria(100);Bacteroidetes(100);Flavobacteria(100);Flavobacteriales(100);Flavobacteriaceae(100);Capnocytophaga(99)	Capnocytophaga	0.511187374	3
Consensus210	Root(100);Bacteria(100);Firmicutes(100);Clostridia(100);Clostridiales(100);Veillonellaceae(100);Veillonella(99)	Veillonella	0.321094006	3
Consensus106	Root(100);Bacteria(100);Bacteroidetes(100);Bacteroidia(100);Bacteroidales(100);Prevotellaceae(100);Prevotella(100)	Prevotella	1.478023481	3
Consensus9	Root(100);Bacteria(100);Proteobacteria(100);Alphaproteobacteria(100);Rhizobiales(99);Bradyrhizobiaceae(95);Bradyrhizobium(71)	Bradyrhizobium	0.66497146	3
Consensus132	Root(100);Bacteria(100);Proteobacteria(100);Alphaproteobacteria(100);Sphingomonadales(100);Sphingomonadaceae(100);Sphingomonas(94)	Sphingomonas	0.337548778	3
Consensus40	Root(100);Bacteria(100);Actinobacteria(100);Actinobacteria(100);Actinobacteridae(100);Actinomycetales(100);Corynebacterineae(100);Corynebacteriaceae(100);Corynebacterium(100)	Corynebacterium	1.156933882	3
Consensus168	Root(100);Bacteria(98);Bacteroidetes(9);Bacteroidia(76);Bacteroidales(76);Prevotellaceae(73);Xylanibacter(15)	Xylanibacter	0.52322094	3
Consensus166	Root(100);Bacteria(100);Proteobacteria(100);Alphaproteobacteria(100);Sphingomonadales(100);Sphingomonadaceae(100);Sphingomonas(100)	Sphingomonas	0.818986066	3
Consensus155	Root(100);Bacteria(100);Bacteroidetes(100);Bacteroidia(100);Bacteroidales(100);Prevotellaceae(100);Prevotella(100)	Prevotella	0.933808728	3
Consensus101	Root(100);Bacteria(100);Firmicutes(100);Bacilli(100);Lactobacillales(100);Lactobacillaceae(100);Lactobacillus(100)	Lactobacillus	0.509941265	4
Consensus97	Root(100);Bacteria(100);Firmicutes(100);Bacilli(100);Lactobacillales(100);Streptococcaceae(100);Streptococcus(100)	Streptococcus	0.408739563	4
Consensus99	Root(100);Bacteria(100);Firmicutes(100);Clostridia(100);Clostridiales(100);Lachnospiraceae(100);Catonella(100)	Catonella	1.120995154	4
Consensus206	Root(100);Bacteria(100);Proteobacteria(100);Gammaproteobacteria(100);Pasteurellales(100);Pasteurellaceae(100);Haemophilus(62)	Haemophilus	0.404329079	4
Consensus187	Root(100);Bacteria(100);Bacteroidetes(100);Bacteroidia(100);Bacteroidales(100);Prevotellaceae(97);Prevotella(92)	Prevotella	0.747032854	4
Consensus188	Root(100);Bacteria(100);Bacteroidetes(100);Bacteroidia(100);Bacteroidales(100);Prevotellaceae(100);Prevotella(100)	Prevotella	0.778022832	4
Consensus211	Root(100);Bacteria(100);Firmicutes(100);Bacilli(100);Lactobacillales(100);Streptococcaceae(100);Streptococcus(100)	Streptococcus	0.373235105	4
Consensus83	Root(100);Bacteria(100);Proteobacteria(100);Betaproteobacteria(100);Neisseriales(100);Neisseriaceae(100);Neisseria(100)	Neisseria	0.951841155	4
Consensus115	Root(100);Bacteria(100);Firmicutes(100);Clostridia(100);Clostridiales(100);Veillonellaceae(100);Anaeroglobus(85)	Anaeroglobus	0.864916826	4
Consensus196	Root(100);Bacteria(100);Fusobacteria(95);Fusobacteria(95);Fusobacteriales(95);Leptotrichiaceae(95);Leptotrichia(78)	Leptotrichia	0.521253816	4
Consensus128	Root(100);Bacteria(100);Firmicutes(100);Clostridia(100);Clostridiales(100);Veillonellaceae(100);Centipeda(77)	Centipeda	0.72717354	4
Consensus78	Root(100);Bacteria(100);Bacteroidetes(100);Bacteroidia(100);Bacteroidales(100);Prevotellaceae(100);Prevotella(100)	Prevotella	0.630648351	4
Consensus203	Root(100);Bacteria(100);Firmicutes(100);Bacilli(100);Lactobacillales(100);Streptococcaceae(100);Streptococcus(100)	Streptococcus	0.348488539	4
Consensus102	Root(100);Bacteria(100);Proteobacteria(100);Betaproteobacteria(100);Neisseriales(100);Neisseriaceae(100);Kingella(98)	Kingella	0.376366172	5
Consensus183	Root(100);Bacteria(100);Actinobacteria(99);Actinobacteria(99);Actinobacteridae(99);Actinomycetales(99);Actinomycineae(71);Actinomycetaceae(71);Actinomyces(67)	Actinomyces	0.441494134	5
Consensus120	Root(100);Bacteria(100);Deinococcus-Thermus(100);Deinococci(100);Thermales(100);Thermaceae(100);Thermus(100)	Thermus	0.972686288	5
Consensus112	Root(100);Bacteria(100);Deinococcus-Thermus(100);Deinococci(100);Thermales(100);Thermaceae(100);Thermus(100)	Thermus	0.981799549	5
Consensus133	Root(100);Bacteria(100);Proteobacteria(100);Betaproteobacteria(100);Neisseriales(100);Neisseriaceae(100);Neisseria(100)	Neisseria	0.65300717	5
Consensus114	Root(100);Bacteria(100);Actinobacteria(98);Actinobacteria(98);Actinobacteridae(98);Actinomycetales(98);Propionibacterineae(83);Propionibacteriaceae(83);Luteococcus(57)	Luteococcus	0.535204066	6
Consensus190	Root(100);Bacteria(100);Bacteroidetes(99);Bacteroidia(96);Bacteroidales(96);Prevotellaceae(94);Prevotella(74)	Prevotella	0.374253142	6
Consensus145	Root(100);Bacteria(100);Firmicutes(100);Clostridia(100);Clostridiales(100);Veillonellaceae(100);Veillonella(93)	Veillonella	0.490397518	6
Consensus147	Root(100);Bacteria(100);Firmicutes(100);Clostridia(100);Clostridiales(100);Incertae Sedis XI(100);Parvimonas(100)	Parvimonas	0.441571249	6
Consensus139	Root(100);Bacteria(98);Aquificae(47);Aquificae(47);Aquificales(47);Aquificaceae(42);Aquifex(35)	Aquifex	0.720697793	6
Consensus157	Root(100);Bacteria(100);TM7(89);TM7_genera_incertae_sedis(89)	TM7_genera_incertae_sedis	0.448584936	6
Consensus95	Root(100);Bacteria(100);Proteobacteria(100);Betaproteobacteria(100);Burkholderiales(100);Alcaligenaceae(100);Achromobacter(99)	Achromobacter	0.857848917	7
Consensus103	Root(100);Bacteria(100);Bacteroidetes(100);Bacteroidia(98);Bacteroidales(98);Prevotellaceae(98);Prevotella(98)	Prevotella	0.804173156	7
Consensus89	Root(100);Bacteria(100);Actinobacteria(100);Actinobacteria(100);Actinobacteridae(100);Actinomycetales(100);Actinomycineae(99);Actinomycetaceae(99);Actinomyces(99)	Actinomyces	0.565722119	7
Consensus176	Root(100);Bacteria(100);Firmicutes(100);Clostridia(100);Clostridiales(100);Veillonellaceae(100);Dialister(100)	Dialister	0.4477629	7
Consensus173	Root(100);Bacteria(100);Proteobacteria(100);Alphaproteobacteria(100);Caulobacterales(97);Caulobacteraceae(97);Caulobacter(86)	Caulobacter	0.535243595	7
Consensus126	Root(100);Bacteria(100);Fusobacteria(96);Fusobacteria(96);Fusobacteriales(96);Leptotrichiaceae(92);Streptobacillus(44)	Streptobacillus	0.844210371	7
Consensus31	Root(100);Bacteria(100);Actinobacteria(100);Actinobacteria(100);Actinobacteridae(100);Actinomycetales(100);Frankineae(100);Geodermatophilaceae(100);Blastococcus(98)	Blastococcus	0.801690116	7
Consensus141	Root(100);Bacteria(100);Bacteroidetes(100);Sphingobacteria(100);Sphingobacteriales(100);Chitinophagaceae(100);Sediminibacterium(47)	Sediminibacterium	0.740602826	7
Consensus143	Root(100);Bacteria(100);Proteobacteria(100);Betaproteobacteria(100);Burkholderiales(100);Burkholderiaceae(100);Ralstonia(98)	Ralstonia	0.648984129	7
Consensus131	Root(100);Bacteria(100);Bacteroidetes(100);Bacteroidia(74);Bacteroidales(74);Porphyromonadaceae(67);Porphyromonas(57)	Porphyromonas	0.552690352	7
Consensus137	Root(100);Bacteria(100);Proteobacteria(100);Epsilonproteobacteria(100);Campylobacterales(100);Campylobacteraceae(100);Campylobacter(100)	Campylobacter	0.81448472	7
Consensus79	Root(100);Bacteria(100);Tenericutes(100);Mollicutes(100);Mycoplasmatales(100);Mycoplasmataceae(100);Mycoplasma(100)	Mycoplasma	0.859836908	7
Consensus189	Root(100);Bacteria(100);Actinobacteria(98);Actinobacteria(98);Actinobacteridae(98);Actinomycetales(98);Micrococcineae(98);Micrococcaceae(98);Rothia(98)	Rothia	0.411228478	8
Consensus127	Root(100);Bacteria(100);Proteobacteria(100);Betaproteobacteria(100);Burkholderiales(100);Comamonadaceae(100);Pelomonas(100)	Pelomonas	0.74406365	8
Consensus121	Root(100);Bacteria(100);Proteobacteria(93);Gammaproteobacteria(57);Thiotrichales(28);Thiotrichales_incertae_sedis(28);Caedibacter(28)	Caedibacter	0.640057841	8
Consensus37	Root(100);Bacteria(100);Firmicutes(100);Bacilli(100);Lactobacillales(100);Lactobacillaceae(100);Lactobacillus(100)	Lactobacillus	0.945650884	8
Consensus117	Root(100);Bacteria(100);Firmicutes(100);Bacilli(100);Lactobacillales(100);Streptococcaceae(100);Streptococcus(100)	Streptococcus	0.909215677	8
Consensus116	Root(100);Bacteria(100);Actinobacteria(100);Actinobacteria(100);Actinobacteridae(100);Bifidobacteriales(100);Bifidobacteriaceae(100);Scardovia(47)	Scardovia	0.723174046	8
Consensus194	Root(100);Bacteria(100);Proteobacteria(100);Betaproteobacteria(100);Neisseriales(100);Neisseriaceae(100);Kingella(69)	Kingella	0.464979518	8
Consensus149	Root(100);Bacteria(100);Proteobacteria(100);Gammaproteobacteria(100);Pseudomonadales(100);Moraxellaceae(100);Acinetobacter(100)	Acinetobacter	0.663082949	8
Consensus138	Root(100);Bacteria(100);Proteobacteria(100);Epsilonproteobacteria(100);Campylobacterales(100);Campylobacteraceae(100);Campylobacter(100)	Campylobacter	0.469119933	8
Consensus182	Root(100);Bacteria(100);Firmicutes(100);Clostridia(100);Clostridiales(100);Veillonellaceae(100);Veillonella(100)	Veillonella	0.573654884	9
Consensus110	Root(100);Bacteria(100);Bacteroidetes(100);Bacteroidia(100);Bacteroidales(100);Prevotellaceae(100);Prevotella(100)	Prevotella	0.612175359	9
Consensus111	Root(100);Bacteria(100);Bacteroidetes(100);Bacteroidia(100);Bacteroidales(100);Porphyromonadaceae(100);Porphyromonas(100)	Porphyromonas	0.765323054	9
Consensus129	Root(100);Bacteria(100);Fusobacteria(98);Fusobacteria(98);Fusobacteriales(98);Leptotrichiaceae(98);Leptotrichia(86)	Leptotrichia	0.611924214	9
Consensus158	Root(100);Bacteria(100);Firmicutes(100);Clostridia(100);Clostridiales(100);Veillonellaceae(100);Veillonella(100)	Veillonella	0.492612528	9
Consensus154	Root(100);Bacteria(100);Bacteroidetes(98);Bacteroidia(97);Bacteroidales(97);Prevotellaceae(97);Prevotella(94)	Prevotella	0.54843852	9
Consensus52	Root(100);Bacteria(100);Firmicutes(94);Bacilli(93);Lactobacillales(86);Lactobacillaceae(66);Lactobacillus(63)	Lactobacillus	0.944891844	10
Consensus7	Root(100);Bacteria(100);Proteobacteria(100);Gammaproteobacteria(100);Pasteurellales(100);Pasteurellaceae(100);Haemophilus(98)	Haemophilus	1.766274583	10
Consensus48	Root(100);Bacteria(100);Fusobacteria(93);Fusobacteria(93);Fusobacteriales(93);Leptotrichiaceae(92);Leptotrichia(81)	Leptotrichia	1.065102154	10
Consensus164	Root(100);Bacteria(100);Firmicutes(100);Clostridia(100);Clostridiales(100);Lachnospiraceae(100);Catonella(100)	Catonella	0.440398129	10
Consensus96	Root(100);Bacteria(100);Firmicutes(100);Bacilli(100);Lactobacillales(100);Carnobacteriaceae(100);Granulicatella(100)	Granulicatella	0.88612388	11
Consensus98	Root(100);Bacteria(100);Firmicutes(100);Bacilli(100);Lactobacillales(100);Streptococcaceae(100);Streptococcus(100)	Streptococcus	0.790660772	11
Consensus174	Root(100);Bacteria(100);Actinobacteria(100);Actinobacteria(100);Actinobacteridae(100);Actinomycetales(100);Actinomycineae(100);Actinomycetaceae(100);Actinomyces(97)	Actinomyces	0.395398011	11
Consensus20	Root(100);Bacteria(100);Proteobacteria(100);Betaproteobacteria(100);Neisseriales(100);Neisseriaceae(100);Neisseria(100)	Neisseria	1.449336169	11
Consensus27	Root(100);Bacteria(100);Fusobacteria(100);Fusobacteria(100);Fusobacteriales(100);Leptotrichiaceae(100);Leptotrichia(100)	Leptotrichia	1.177280998	11
Consensus50	Root(100);Bacteria(100);Bacteroidetes(100);Flavobacteria(100);Flavobacteriales(100);Flavobacteriaceae(100);Capnocytophaga(100)	Capnocytophaga	0.641764016	11
Consensus46	Root(100);Bacteria(100);Bacteroidetes(100);Bacteroidia(100);Bacteroidales(100);Prevotellaceae(100);Prevotella(100)	Prevotella	1.01118598	11
Consensus165	Root(100);Bacteria(100);Bacteroidetes(100);Bacteroidia(100);Bacteroidales(100);Prevotellaceae(100);Prevotella(99)	Prevotella	0.470157177	11
Consensus87	Root(100);Bacteria(100);Bacteroidetes(100);Flavobacteria(100);Flavobacteriales(100);Flavobacteriaceae(100);Capnocytophaga(100)	Capnocytophaga	0.75475512	12
Consensus85	Root(100);Bacteria(100);Firmicutes(100);Bacilli(100);Lactobacillales(100);Streptococcaceae(100);Streptococcus(100)	Streptococcus	0.808529448	12
Consensus81	Root(100);Bacteria(100);TM7(100);TM7_genera_incertae_sedis(100)	TM7_genera_incertae_sedis	0.670434941	13
Consensus86	Root(100);Bacteria(100);Proteobacteria(100);Alphaproteobacteria(100);Caulobacterales(48);Caulobacteraceae(48);Asticcacaulis(48)	Asticcacaulis	0.658023349	13
Consensus123	Root(100);Bacteria(100);TM7(100);TM7_genera_incertae_sedis(100)	TM7_genera_incertae_sedis	0.609081241	13
Consensus135	Root(100);Bacteria(100);Bacteroidetes(100);Bacteroidia(100);Bacteroidales(100);Prevotellaceae(100);Prevotella(100)	Prevotella	0.445560423	13
Consensus75	Root(100);Bacteria(100);Proteobacteria(100);Gammaproteobacteria(100);Pasteurellales(100);Pasteurellaceae(100);Haemophilus(86)	Haemophilus	0.796221849	13
Consensus72	Root(100);Bacteria(100);Bacteroidetes(95);Bacteroidia(81);Bacteroidales(81);Prevotellaceae(61);Prevotella(46)	Prevotella	0.806093861	13
Consensus69	Root(100);Bacteria(100);Proteobacteria(100);Gammaproteobacteria(100);Enterobacteriales(100);Enterobacteriaceae(100);Enterobacter(77)	Enterobacter	0.863436203	13
Consensus153	Root(100);Bacteria(100);Firmicutes(100);Bacilli(100);Lactobacillales(100);Streptococcaceae(100);Streptococcus(100)	Streptococcus	0.531626538	13
Consensus100	Root(100);Bacteria(100);Firmicutes(100);Clostridia(100);Clostridiales(100);Peptostreptococcaceae(100);Peptostreptococcus(100)	Peptostreptococcus	0.709192059	14
Consensus119	Root(100);Bacteria(100);Bacteroidetes(100);Bacteroidia(100);Bacteroidales(100);Prevotellaceae(100);Prevotella(100)	Prevotella	0.531804963	14
Consensus142	Root(100);Bacteria(100);Firmicutes(100);Bacilli(100);Lactobacillales(100);Streptococcaceae(100);Streptococcus(100)	Streptococcus	0.575418091	14
Consensus55	Root(100);Bacteria(100);Proteobacteria(100);Betaproteobacteria(100);Neisseriales(100);Neisseriaceae(100);Neisseria(100)	Neisseria	1.074588208	14
Consensus63	Root(100);Bacteria(100);Firmicutes(100);Bacilli(100);Lactobacillales(100);Streptococcaceae(100);Streptococcus(100)	Streptococcus	0.762355607	14
Consensus93	Root(100);Bacteria(100);Actinobacteria(100);Actinobacteria(100);Actinobacteridae(100);Actinomycetales(100);Actinomycineae(100);Actinomycetaceae(100);Actinomyces(100)	Actinomyces	0.511411827	15
Consensus19	Root(100);Bacteria(100);Proteobacteria(100);Betaproteobacteria(100);Burkholderiales(100);Burkholderiales_incertae_sedis(6);Methylibium(4)	Methylibium	0.676323753	15
Consensus88	Root(100);Bacteria(100);Firmicutes(100);Bacilli(100);Lactobacillales(100);Streptococcaceae(100);Streptococcus(100)	Streptococcus	0.696693801	15
Consensus45	Root(100);Bacteria(100);Firmicutes(100);Bacilli(100);Bacillales(100);Staphylococcaceae(100);Staphylococcus(100)	Staphylococcus	0.785659038	15
Consensus67	Root(100);Bacteria(100);Firmicutes(100);Erysipelotrichi(100);Erysipelotrichales(100);Erysipelotrichaceae(100);Solobacterium(100)	Solobacterium	0.866573302	15
Consensus104	Root(100);Bacteria(100);Proteobacteria(100);Gammaproteobacteria(100);Pasteurellales(100);Pasteurellaceae(100);Pasteurella(69)	Pasteurella	0.606406632	16
Consensus32	Root(100);Bacteria(100);Proteobacteria(100);Gammaproteobacteria(100);Xanthomonadales(100);Xanthomonadaceae(100);Stenotrophomonas(97)	Stenotrophomonas	0.666656336	16
Consensus68	Root(100);Bacteria(100);Firmicutes(100);Clostridia(100);Clostridiales(100);Lachnospiraceae(100);Moryella(98)	Moryella	0.787807323	16
Consensus65	Root(100);Bacteria(100);Bacteroidetes(100);Bacteroidia(100);Bacteroidales(100);Prevotellaceae(100);Prevotella(100)	Prevotella	0.58310414	16
Consensus56	Root(100);Bacteria(100);Fusobacteria(96);Fusobacteria(96);Fusobacteriales(96);Fusobacteriaceae(96);Fusobacterium(96)	Fusobacterium	0.854694846	17
Consensus70	Root(100);Bacteria(100);Firmicutes(100);Clostridia(100);Clostridiales(100);Veillonellaceae(100);Megasphaera(100)	Megasphaera	0.887105517	17
Consensus73	Root(100);Bacteria(100);Fusobacteria(100);Fusobacteria(100);Fusobacteriales(100);Leptotrichiaceae(100);Leptotrichia(100)	Leptotrichia	0.854238956	17
Consensus150	Root(100);Bacteria(100);Firmicutes(100);Bacilli(100);Lactobacillales(100);Streptococcaceae(100);Streptococcus(100)	Streptococcus	0.498877096	17
Consensus62	Root(100);Bacteria(100);Bacteroidetes(100);Bacteroidia(100);Bacteroidales(100);Prevotellaceae(100);Prevotella(99)	Prevotella	0.747919481	17
Consensus108	Root(100);Bacteria(100);Bacteroidetes(94);Flavobacteria(9);Flavobacteriales(9);Flavobacteriaceae(88);Elizabethkingia(58)	Elizabethkingia	0.619639042	18
Consensus58	Root(100);Bacteria(100);Bacteroidetes(100);Bacteroidia(100);Bacteroidales(100);Porphyromonadaceae(100);Porphyromonas(100)	Porphyromonas	0.855266334	18
Consensus64	Root(100);Bacteria(100);Bacteroidetes(100);Bacteroidia(100);Bacteroidales(100);Porphyromonadaceae(100);Porphyromonas(100)	Porphyromonas	0.943097487	18
Consensus34	Root(100);Bacteria(100);Bacteroidetes(100);Bacteroidia(100);Bacteroidales(100);Prevotellaceae(100);Prevotella(100)	Prevotella	1.231010998	19
Consensus59	Root(100);Bacteria(100);Bacteroidetes(96);Flavobacteria(26);Flavobacteriales(26);Flavobacteriaceae(26);Weeksella(25)	Weeksella	1.024229665	20
Consensus54	Root(100);Bacteria(100);Firmicutes(100);Bacilli(100);Lactobacillales(100);Aerococcaceae(100);Abiotrophia(100)	Abiotrophia	0.886008698	20
Consensus80	Root(100);Bacteria(100);Firmicutes(100);Bacilli(100);Lactobacillales(100);Streptococcaceae(100);Streptococcus(100)	Streptococcus	0.670439738	21
Consensus33	Root(100);Bacteria(100);Actinobacteria(100);Actinobacteria(100);Actinobacteridae(100);Actinomycetales(100);Actinomycineae(100);Actinomycetaceae(100);Actinomyces(100)	Actinomyces	0.981833477	21
Consensus38	Root(100);Bacteria(100);Firmicutes(100);Bacilli(100);Lactobacillales(100);Streptococcaceae(100);Streptococcus(100)	Streptococcus	0.994927984	21
Consensus49	Root(100);Bacteria(100);Firmicutes(99);Clostridia(99);Clostridiales(98);Eubacteriaceae(2);Anaerofustis(2)	Anaerofustis	0.990928228	21
Consensus170	Root(100);Bacteria(100);Firmicutes(100);Clostridia(100);Clostridiales(100);Veillonellaceae(100);Veillonella(100)	Veillonella	0.468509004	22
Consensus47	Root(100);Bacteria(100);Proteobacteria(100);Alphaproteobacteria(100);Rhizobiales(100);Bradyrhizobiaceae(100);Afipia(67)	Afipia	0.75582366	22
Consensus51	Root(100);Bacteria(100);Bacteroidetes(100);Bacteroidia(100);Bacteroidales(100);Prevotellaceae(100);Prevotella(100)	Prevotella	0.990101291	23
Consensus74	Root(100);Bacteria(100);Firmicutes(100);Bacilli(100);Bacillales(100);Staphylococcaceae(100);Gemella(100)	Gemella	0.923937432	23
Consensus92	Root(100);Bacteria(100);Firmicutes(100);Bacilli(100);Lactobacillales(100);Carnobacteriaceae(100);Granulicatella(100)	Granulicatella	0.586564757	24
Consensus91	Root(100);Bacteria(100);Firmicutes(100);Bacilli(100);Lactobacillales(100);Streptococcaceae(100);Streptococcus(100)	Streptococcus	0.5908847	24
Consensus28	Root(100);Bacteria(100);Proteobacteria(100);Gammaproteobacteria(100);Pasteurellales(100);Pasteurellaceae(100);Pasteurella(55)	Pasteurella	1.010616811	24
Consensus39	Root(100);Bacteria(100);Bacteroidetes(100);Flavobacteria(100);Flavobacteriales(100);Flavobacteriaceae(100);Capnocytophaga(100)	Capnocytophaga	0.673371115	25
Consensus25	Root(100);Bacteria(100);Bacteroidetes(100);Bacteroidia(100);Bacteroidales(100);Prevotellaceae(100);Prevotella(100)	Prevotella	0.853054679	25
Consensus76	Root(100);Bacteria(100);Firmicutes(100);Clostridia(100);Clostridiales(100);Veillonellaceae(100);Veillonella(100)	Veillonella	0.49713796	25
Consensus12	Root(100);Bacteria(100);Firmicutes(100);Bacilli(100);Lactobacillales(100);Streptococcaceae(100);Streptococcus(100)	Streptococcus	1.116983263	27
Consensus23	Root(100);Bacteria(100);Fusobacteria(100);Fusobacteria(100);Fusobacteriales(100);Fusobacteriaceae(100);Fusobacterium(100)	Fusobacterium	1.076183577	27
Consensus57	Root(100);Bacteria(100);Proteobacteria(100);Epsilonproteobacteria(100);Campylobacterales(100);Campylobacteraceae(100);Campylobacter(100)	Campylobacter	0.699783551	27
Consensus41	Root(100);Bacteria(100);Fusobacteria(100);Fusobacteria(100);Fusobacteriales(100);Fusobacteriaceae(100);Fusobacterium(100)	Fusobacterium	0.71344366	28
Consensus36	Root(100);Bacteria(100);Firmicutes(100);Clostridia(100);Clostridiales(100);Lachnospiraceae(100);Oribacterium(100)	Oribacterium	1.013248218	29
Consensus24	Root(100);Bacteria(100);Proteobacteria(100);Betaproteobacteria(100);Burkholderiales(100);Burkholderiales_incertae_sedis(100);Aquabacterium(73)	Aquabacterium	0.810698727	29
Consensus30	Root(100);Bacteria(100);Bacteroidetes(100);Bacteroidia(100);Bacteroidales(100);Prevotellaceae(100);Prevotella(100)	Prevotella	1.091643081	30
Consensus35	Root(100);Bacteria(100);Firmicutes(100);Bacilli(100);Bacillales(100);Staphylococcaceae(100);Gemella(100)	Gemella	0.883745226	31
Consensus21	Root(100);Bacteria(100);Firmicutes(100);Bacilli(100);Lactobacillales(100);Streptococcaceae(100);Streptococcus(100)	Streptococcus	0.927628217	31
Consensus105	Root(100);Bacteria(100);Proteobacteria(100);Gammaproteobacteria(9);Pseudomonadales(78);Pseudomonadaceae(77);Pseudomonas(66)	Pseudomonas	0.604244175	32
Consensus2	Root(100);Bacteria(100);Proteobacteria(100);Betaproteobacteria(100);Burkholderiales(100);Burkholderiaceae(100);Burkholderia(100)	Burkholderia	2.181016057	33
Consensus17	Root(100);Bacteria(100);Bacteroidetes(100);Bacteroidia(100);Bacteroidales(100);Porphyromonadaceae(100);Porphyromonas(100)	Porphyromonas	1.219002887	34
Consensus29	Root(100);Bacteria(100);Actinobacteria(100);Actinobacteria(100);Actinobacteridae(100);Actinomycetales(100);Actinomycineae(100);Actinomycetaceae(100);Actinomyces(100)	Actinomyces	0.843637834	34
Consensus61	Root(100);Bacteria(100);Actinobacteria(100);Actinobacteria(100);Coriobacteridae(100);Coriobacteriales(100);Coriobacterineae(100);Coriobacteriaceae(100);Atopobium(100)	Atopobium	0.787346846	34
Consensus14	Root(100);Bacteria(100);Firmicutes(100);Bacilli(100);Lactobacillales(100);Streptococcaceae(100);Streptococcus(100)	Streptococcus	1.253192388	35
Consensus44	Root(100);Bacteria(100);Firmicutes(100);Bacilli(100);Lactobacillales(100);Streptococcaceae(100);Streptococcus(100)	Streptococcus	0.782166226	37
Consensus22	Root(100);Bacteria(100);Actinobacteria(100);Actinobacteria(100);Actinobacteridae(100);Actinomycetales(100);Actinomycineae(100);Actinomycetaceae(100);Actinomyces(100)	Actinomyces	0.977311661	43
Consensus10	Root(100);Bacteria(100);Firmicutes(100);Bacilli(100);Lactobacillales(100);Streptococcaceae(100);Streptococcus(100)	Streptococcus	1.353070405	44
Consensus8	Root(100);Bacteria(100);Firmicutes(98);Bacilli(97);Lactobacillales(94);Streptococcaceae(94);Streptococcus(93)	Streptococcus	1.285655419	44
Consensus6	Root(100);Bacteria(100);Bacteroidetes(100);Bacteroidia(100);Bacteroidales(100);Prevotellaceae(100);Prevotella(100)	Prevotella	1.682138252	44
Consensus11	Root(100);Bacteria(100);Firmicutes(100);Bacilli(100);Lactobacillales(100);Carnobacteriaceae(100);Granulicatella(100)	Granulicatella	1.356033255	47
Consensus1	Root(100);Bacteria(100);Proteobacteria(100);Gammaproteobacteria(100);Pseudomonadales(100);Pseudomonadaceae(100);Pseudomonas(100)	Pseudomonas	2.881381465	49
Consensus5	Root(100);Bacteria(100);Firmicutes(100);Clostridia(100);Clostridiales(100);Veillonellaceae(100);Veillonella(100)	Veillonella	1.753349306	56
Consensus4	Root(100);Bacteria(100);Actinobacteria(100);Actinobacteria(100);Actinobacteridae(100);Actinomycetales(100);Micrococcineae(100);Micrococcaceae(100);Rothia(100)	Rothia	1.601073042	58
Consensus3	Root(100);Bacteria(100);Firmicutes(100);Bacilli(100);Lactobacillales(100);Streptococcaceae(100);Streptococcus(100)	Streptococcus	1.966209523	60
