# Supplementary material for: The Adult Cystic Fibrosis Airway Microbiota Is Stable over Time and Infection Type, and Highly Resilient to Antibiotic Treatment of Exacerbations
Source: PLoS One. 2012 Sep 26;7(9):e45001. doi: 10.1371/journal.pone.0045001 (PMC3458854; doi:10.1371/journal.pone.0045001)
Supplement: Table S8 — Taxa associated with Pseudomonas or Burkholderia culture status. The results of paired t-tests evaluating the null hypothesis that each taxon has the same distribution in samples identified as Pseudomonas or Burkholderia by clinical culture. For each patient, the average for each OTU was taken across all timepoints. The Benjamani-Hochberg method was used to generate corrected p values. Table contains the 161 OTUs derived from the sample set used in this analysis. (TXT) [file pone.0045001.s008.txt]

OTU	Rank	RDP Classification	RDP Genus	Value	P-Value	Corrected P-Value
Consensus2	1	Root(100);Bacteria(100);Proteobacteria(100);Betaproteobacteria(100);Burkholderiales(100);Burkholderiaceae(100);Burkholderia(100)	Burkholderia	-12.43686212	7.21E-11	1.16E-08
Consensus1	2	Root(100);Bacteria(100);Proteobacteria(100);Gammaproteobacteria(100);Pseudomonadales(100);Pseudomonadaceae(100);Pseudomonas(100)	Pseudomonas	12.07185783	1.22E-10	9.85E-09
Consensus105	3	Root(100);Bacteria(100);Proteobacteria(100);Gammaproteobacteria(9);Pseudomonadales(78);Pseudomonadaceae(77);Pseudomonas(66)	Pseudomonas	5.829101885	1.06E-05	5.67E-04
Consensus56	4	Root(100);Bacteria(100);Fusobacteria(96);Fusobacteria(96);Fusobacteriales(96);Fusobacteriaceae(96);Fusobacterium(96)	Fusobacterium	3.239511761	0.00410807	0.16534981
Consensus4	5	Root(100);Bacteria(100);Actinobacteria(100);Actinobacteria(100);Actinobacteridae(100);Actinomycetales(100);Micrococcineae(100);Micrococcaceae(100);Rothia(100)	Rothia	2.622778917	0.01630245	0.524938886
Consensus5	6	Root(100);Bacteria(100);Firmicutes(100);Clostridia(100);Clostridiales(100);Veillonellaceae(100);Veillonella(100)	Veillonella	2.567207191	0.018383216	0.49328297
Consensus72	7	Root(100);Bacteria(100);Bacteroidetes(95);Bacteroidia(81);Bacteroidales(81);Prevotellaceae(61);Prevotella(46)	Prevotella	2.306662103	0.031903595	0.733782682
Consensus3	8	Root(100);Bacteria(100);Firmicutes(100);Bacilli(100);Lactobacillales(100);Streptococcaceae(100);Streptococcus(100)	Streptococcus	2.243530451	0.036344054	0.731424095
Consensus11	9	Root(100);Bacteria(100);Firmicutes(100);Bacilli(100);Lactobacillales(100);Carnobacteriaceae(100);Granulicatella(100)	Granulicatella	2.159888795	0.043099456	0.771001377
Consensus38	10	Root(100);Bacteria(100);Firmicutes(100);Bacilli(100);Lactobacillales(100);Streptococcaceae(100);Streptococcus(100)	Streptococcus	2.147168933	0.044221526	0.711966571
Consensus123	11	Root(100);Bacteria(100);TM7(100);TM7_genera_incertae_sedis(100)	TM7_genera_incertae_sedis	2.111409176	0.047519472	0.695512275
Consensus29	12	Root(100);Bacteria(100);Actinobacteria(100);Actinobacteria(100);Actinobacteridae(100);Actinomycetales(100);Actinomycineae(100);Actinomycetaceae(100);Actinomyces(100)	Actinomyces	2.023203623	0.056624001	0.759705352
Consensus51	13	Root(100);Bacteria(100);Bacteroidetes(100);Bacteroidia(100);Bacteroidales(100);Prevotellaceae(100);Prevotella(100)	Prevotella	2.013091121	0.057761995	0.715360098
Consensus8	14	Root(100);Bacteria(100);Firmicutes(98);Bacilli(97);Lactobacillales(94);Streptococcaceae(94);Streptococcus(93)	Streptococcus	1.927532847	0.068236717	0.784722243
Consensus62	15	Root(100);Bacteria(100);Bacteroidetes(100);Bacteroidia(100);Bacteroidales(100);Prevotellaceae(100);Prevotella(99)	Prevotella	1.922271674	0.068932614	0.73987672
Consensus158	16	Root(100);Bacteria(100);Firmicutes(100);Clostridia(100);Clostridiales(100);Veillonellaceae(100);Veillonella(100)	Veillonella	-1.886575482	0.073821897	0.742832838
Consensus12	17	Root(100);Bacteria(100);Firmicutes(100);Bacilli(100);Lactobacillales(100);Streptococcaceae(100);Streptococcus(100)	Streptococcus	1.842443781	0.08028625	0.760358017
Consensus91	18	Root(100);Bacteria(100);Firmicutes(100);Bacilli(100);Lactobacillales(100);Streptococcaceae(100);Streptococcus(100)	Streptococcus	1.830666439	0.082092975	0.734276056
Consensus24	19	Root(100);Bacteria(100);Proteobacteria(100);Betaproteobacteria(100);Burkholderiales(100);Burkholderiales_incertae_sedis(100);Aquabacterium(73)	Aquabacterium	1.822668549	0.083340041	0.706197192
Consensus22	20	Root(100);Bacteria(100);Actinobacteria(100);Actinobacteria(100);Actinobacteridae(100);Actinomycetales(100);Actinomycineae(100);Actinomycetaceae(100);Actinomyces(100)	Actinomyces	1.800936659	0.086812261	0.698838704
Consensus32	21	Root(100);Bacteria(100);Proteobacteria(100);Gammaproteobacteria(100);Xanthomonadales(100);Xanthomonadaceae(100);Stenotrophomonas(97)	Stenotrophomonas	1.796880125	0.087474136	0.670635045
Consensus79	22	Root(100);Bacteria(100);Tenericutes(100);Mollicutes(100);Mycoplasmatales(100);Mycoplasmataceae(100);Mycoplasma(100)	Mycoplasma	1.712640253	0.102240491	0.748214501
Consensus61	23	Root(100);Bacteria(100);Actinobacteria(100);Actinobacteria(100);Coriobacteridae(100);Coriobacteriales(100);Coriobacterineae(100);Coriobacteriaceae(100);Atopobium(100)	Atopobium	1.690840588	0.106393217	0.744752521
Consensus100	24	Root(100);Bacteria(100);Firmicutes(100);Clostridia(100);Clostridiales(100);Peptostreptococcaceae(100);Peptostreptococcus(100)	Peptostreptococcus	1.664424777	0.111617282	0.748765936
Consensus65	25	Root(100);Bacteria(100);Bacteroidetes(100);Bacteroidia(100);Bacteroidales(100);Prevotellaceae(100);Prevotella(100)	Prevotella	1.662870485	0.111931337	0.720837811
Consensus211	26	Root(100);Bacteria(100);Firmicutes(100);Bacilli(100);Lactobacillales(100);Streptococcaceae(100);Streptococcus(100)	Streptococcus	1.650978351	0.114359123	0.708146874
Consensus182	27	Root(100);Bacteria(100);Firmicutes(100);Clostridia(100);Clostridiales(100);Veillonellaceae(100);Veillonella(100)	Veillonella	-1.649332064	0.114698703	0.683944116
Consensus21	28	Root(100);Bacteria(100);Firmicutes(100);Bacilli(100);Lactobacillales(100);Streptococcaceae(100);Streptococcus(100)	Streptococcus	1.633300846	0.118050306	0.678789262
Consensus54	29	Root(100);Bacteria(100);Firmicutes(100);Bacilli(100);Lactobacillales(100);Aerococcaceae(100);Abiotrophia(100)	Abiotrophia	1.622099338	0.120440933	0.668654835
Consensus35	30	Root(100);Bacteria(100);Firmicutes(100);Bacilli(100);Bacillales(100);Staphylococcaceae(100);Gemella(100)	Gemella	1.598274484	0.125661392	0.674382803
Consensus92	31	Root(100);Bacteria(100);Firmicutes(100);Bacilli(100);Lactobacillales(100);Carnobacteriaceae(100);Granulicatella(100)	Granulicatella	1.587457313	0.128093548	0.66526004
Consensus25	32	Root(100);Bacteria(100);Bacteroidetes(100);Bacteroidia(100);Bacteroidales(100);Prevotellaceae(100);Prevotella(100)	Prevotella	1.57366813	0.131250914	0.660356159
Consensus57	33	Root(100);Bacteria(100);Proteobacteria(100);Epsilonproteobacteria(100);Campylobacterales(100);Campylobacteraceae(100);Campylobacter(100)	Campylobacter	1.572056468	0.131624146	0.642166289
Consensus46	34	Root(100);Bacteria(100);Bacteroidetes(100);Bacteroidia(100);Bacteroidales(100);Prevotellaceae(100);Prevotella(100)	Prevotella	1.550651593	0.136665587	0.647151751
Consensus129	35	Root(100);Bacteria(100);Fusobacteria(98);Fusobacteria(98);Fusobacteriales(98);Leptotrichiaceae(98);Leptotrichia(86)	Leptotrichia	1.542712905	0.138575694	0.637448191
Consensus117	36	Root(100);Bacteria(100);Firmicutes(100);Bacilli(100);Lactobacillales(100);Streptococcaceae(100);Streptococcus(100)	Streptococcus	1.510056958	0.146666934	0.655927123
Consensus170	37	Root(100);Bacteria(100);Firmicutes(100);Clostridia(100);Clostridiales(100);Veillonellaceae(100);Veillonella(100)	Veillonella	1.471650112	0.156676491	0.681754459
Consensus138	38	Root(100);Bacteria(100);Proteobacteria(100);Epsilonproteobacteria(100);Campylobacterales(100);Campylobacteraceae(100);Campylobacter(100)	Campylobacter	1.453495208	0.16159854	0.6846675
Consensus209	39	Root(100);Bacteria(100);Bacteroidetes(100);Bacteroidia(98);Bacteroidales(98);Prevotellaceae(96);Prevotella(95)	Prevotella	-1.452485457	0.161875947	0.668257115
Consensus60	40	Root(100);Bacteria(100);Firmicutes(100);Clostridia(100);Clostridiales(100);Incertae Sedis XI(100);Parvimonas(100)	Parvimonas	-1.444304065	0.164137895	0.660655026
Consensus45	41	Root(100);Bacteria(100);Firmicutes(100);Bacilli(100);Bacillales(100);Staphylococcaceae(100);Staphylococcus(100)	Staphylococcus	1.420101862	0.17097946	0.671407149
Consensus187	42	Root(100);Bacteria(100);Bacteroidetes(100);Bacteroidia(100);Bacteroidales(100);Prevotellaceae(97);Prevotella(92)	Prevotella	1.389423169	0.179980036	0.689923473
Consensus7	43	Root(100);Bacteria(100);Proteobacteria(100);Gammaproteobacteria(100);Pasteurellales(100);Pasteurellaceae(100);Haemophilus(98)	Haemophilus	-1.375381992	0.18422403	0.689769044
Consensus10	44	Root(100);Bacteria(100);Firmicutes(100);Bacilli(100);Lactobacillales(100);Streptococcaceae(100);Streptococcus(100)	Streptococcus	1.354326446	0.190737107	0.697924413
Consensus74	45	Root(100);Bacteria(100);Firmicutes(100);Bacilli(100);Bacillales(100);Staphylococcaceae(100);Gemella(100)	Gemella	1.351996668	0.191468853	0.685033006
Consensus144	46	Root(100);Bacteria(100);Proteobacteria(100);Alphaproteobacteria(100);Rhizobiales(100);Methylobacteriaceae(100);Methylobacterium(100)	Methylobacterium	-1.348399725	0.192602958	0.674110351
Consensus160	47	Root(100);Bacteria(100);Bacteroidetes(100);Bacteroidia(100);Bacteroidales(100);Porphyromonadaceae(100);Porphyromonas(100)	Porphyromonas	-1.348399725	0.192602958	0.659767578
Consensus82	48	Root(100);Bacteria(100);Actinobacteria(100);Actinobacteria(100);Actinobacteridae(100);Actinomycetales(100);Micrococcineae(100);Microbacteriaceae(100);Curtobacterium(100)	Curtobacterium	-1.348399725	0.192602958	0.64602242
Consensus197	49	Root(100);Bacteria(100);Bacteroidetes(100);Bacteroidia(100);Bacteroidales(100);Prevotellaceae(100);Prevotella(100)	Prevotella	-1.348399725	0.192602958	0.632838289
Consensus119	50	Root(100);Bacteria(100);Bacteroidetes(100);Bacteroidia(100);Bacteroidales(100);Prevotellaceae(100);Prevotella(100)	Prevotella	1.301636279	0.207834938	0.6692285
Consensus127	51	Root(100);Bacteria(100);Proteobacteria(100);Betaproteobacteria(100);Burkholderiales(100);Comamonadaceae(100);Pelomonas(100)	Pelomonas	1.273233307	0.217535976	0.686731217
Consensus76	52	Root(100);Bacteria(100);Firmicutes(100);Clostridia(100);Clostridiales(100);Veillonellaceae(100);Veillonella(100)	Veillonella	1.251105349	0.225333819	0.69766817
Consensus69	53	Root(100);Bacteria(100);Proteobacteria(100);Gammaproteobacteria(100);Enterobacteriales(100);Enterobacteriaceae(100);Enterobacter(77)	Enterobacter	1.233318239	0.231756312	0.704014456
Consensus89	54	Root(100);Bacteria(100);Actinobacteria(100);Actinobacteria(100);Actinobacteridae(100);Actinomycetales(100);Actinomycineae(99);Actinomycetaceae(99);Actinomyces(99)	Actinomyces	1.22726267	0.233974474	0.697590562
Consensus141	55	Root(100);Bacteria(100);Bacteroidetes(100);Sphingobacteria(100);Sphingobacteriales(100);Chitinophagaceae(100);Sediminibacterium(47)	Sediminibacterium	1.219383805	0.236884704	0.693426135
Consensus81	56	Root(100);Bacteria(100);TM7(100);TM7_genera_incertae_sedis(100)	TM7_genera_incertae_sedis	1.21574617	0.238237601	0.684933104
Consensus52	57	Root(100);Bacteria(100);Firmicutes(94);Bacilli(93);Lactobacillales(86);Lactobacillaceae(66);Lactobacillus(63)	Lactobacillus	1.196711993	0.245412558	0.693182839
Consensus142	58	Root(100);Bacteria(100);Firmicutes(100);Bacilli(100);Lactobacillales(100);Streptococcaceae(100);Streptococcus(100)	Streptococcus	1.188329615	0.248623583	0.690144775
Consensus73	59	Root(100);Bacteria(100);Fusobacteria(100);Fusobacteria(100);Fusobacteriales(100);Leptotrichiaceae(100);Leptotrichia(100)	Leptotrichia	1.187081822	0.249104266	0.6797591
Consensus137	60	Root(100);Bacteria(100);Proteobacteria(100);Epsilonproteobacteria(100);Campylobacterales(100);Campylobacteraceae(100);Campylobacter(100)	Campylobacter	1.178244828	0.252528535	0.677618236
Consensus37	61	Root(100);Bacteria(100);Firmicutes(100);Bacilli(100);Lactobacillales(100);Lactobacillaceae(100);Lactobacillus(100)	Lactobacillus	1.151425412	0.26313682	0.694508657
Consensus78	62	Root(100);Bacteria(100);Bacteroidetes(100);Bacteroidia(100);Bacteroidales(100);Prevotellaceae(100);Prevotella(100)	Prevotella	-1.1486392	0.264257616	0.686217359
Consensus70	63	Root(100);Bacteria(100);Firmicutes(100);Clostridia(100);Clostridiales(100);Veillonellaceae(100);Megasphaera(100)	Megasphaera	-1.143173599	0.266466521	0.680969998
Consensus99	64	Root(100);Bacteria(100);Firmicutes(100);Clostridia(100);Clostridiales(100);Lachnospiraceae(100);Catonella(100)	Catonella	1.139402067	0.267998728	0.674184299
Consensus188	65	Root(100);Bacteria(100);Bacteroidetes(100);Bacteroidia(100);Bacteroidales(100);Prevotellaceae(100);Prevotella(100)	Prevotella	1.137242279	0.268879083	0.665992805
Consensus189	66	Root(100);Bacteria(100);Actinobacteria(98);Actinobacteria(98);Actinobacteridae(98);Actinomycetales(98);Micrococcineae(98);Micrococcaceae(98);Rothia(98)	Rothia	1.132826501	0.270685654	0.660308943
Consensus14	67	Root(100);Bacteria(100);Firmicutes(100);Bacilli(100);Lactobacillales(100);Streptococcaceae(100);Streptococcus(100)	Streptococcus	1.131342171	0.271294925	0.651917656
Consensus97	68	Root(100);Bacteria(100);Firmicutes(100);Bacilli(100);Lactobacillales(100);Streptococcaceae(100);Streptococcus(100)	Streptococcus	1.117255785	0.277127322	0.656139688
Consensus93	69	Root(100);Bacteria(100);Actinobacteria(100);Actinobacteria(100);Actinobacteridae(100);Actinomycetales(100);Actinomycineae(100);Actinomycetaceae(100);Actinomyces(100)	Actinomyces	1.116978411	0.277243083	0.646900527
Consensus153	70	Root(100);Bacteria(100);Firmicutes(100);Bacilli(100);Lactobacillales(100);Streptococcaceae(100);Streptococcus(100)	Streptococcus	1.111295067	0.279622832	0.643132514
Consensus80	71	Root(100);Bacteria(100);Firmicutes(100);Bacilli(100);Lactobacillales(100);Streptococcaceae(100);Streptococcus(100)	Streptococcus	1.108228071	0.280913248	0.637000463
Consensus173	72	Root(100);Bacteria(100);Proteobacteria(100);Alphaproteobacteria(100);Caulobacterales(97);Caulobacteraceae(97);Caulobacter(86)	Caulobacter	1.107950498	0.281030249	0.628414861
Consensus150	73	Root(100);Bacteria(100);Firmicutes(100);Bacilli(100);Lactobacillales(100);Streptococcaceae(100);Streptococcus(100)	Streptococcus	1.107393902	0.28126497	0.620324111
Consensus83	74	Root(100);Bacteria(100);Proteobacteria(100);Betaproteobacteria(100);Neisseriales(100);Neisseriaceae(100);Neisseria(100)	Neisseria	1.104446716	0.282510207	0.614650585
Consensus195	75	Root(100);Bacteria(100);Firmicutes(99);Clostridia(99);Clostridiales(99);Veillonellaceae(99);Selenomonas(98)	Selenomonas	1.076900763	0.294343566	0.631857521
Consensus19	76	Root(100);Bacteria(100);Proteobacteria(100);Betaproteobacteria(100);Burkholderiales(100);Burkholderiales_incertae_sedis(6);Methylibium(4)	Methylibium	1.04736856	0.307422937	0.651251221
Consensus176	77	Root(100);Bacteria(100);Firmicutes(100);Clostridia(100);Clostridiales(100);Veillonellaceae(100);Dialister(100)	Dialister	1.017485216	0.321074082	0.671336717
Consensus31	78	Root(100);Bacteria(100);Actinobacteria(100);Actinobacteria(100);Actinobacteridae(100);Actinomycetales(100);Frankineae(100);Geodermatophilaceae(100);Blastococcus(98)	Blastococcus	1.015439906	0.322023773	0.664690096
Consensus204	79	Root(100);Bacteria(100);Firmicutes(100);Bacilli(100);Lactobacillales(100);Streptococcaceae(100);Streptococcus(100)	Streptococcus	1.009792652	0.32465618	0.661641075
Consensus184	80	Root(100);Bacteria(100);Proteobacteria(100);Gammaproteobacteria(100);Pasteurellales(100);Pasteurellaceae(100);Aggregatibacter(100)	Aggregatibacter	1.004842177	0.326976161	0.658039524
Consensus36	81	Root(100);Bacteria(100);Firmicutes(100);Clostridia(100);Clostridiales(100);Lachnospiraceae(100);Oribacterium(100)	Oribacterium	0.994989983	0.331627688	0.659161208
Consensus157	82	Root(100);Bacteria(100);TM7(89);TM7_genera_incertae_sedis(89)	TM7_genera_incertae_sedis	0.980740529	0.33843641	0.664491
Consensus133	83	Root(100);Bacteria(100);Proteobacteria(100);Betaproteobacteria(100);Neisseriales(100);Neisseriaceae(100);Neisseria(100)	Neisseria	0.980739081	0.338437106	0.656486435
Consensus17	84	Root(100);Bacteria(100);Bacteroidetes(100);Bacteroidia(100);Bacteroidales(100);Porphyromonadaceae(100);Porphyromonas(100)	Porphyromonas	0.979101841	0.339225566	0.650182335
Consensus86	85	Root(100);Bacteria(100);Proteobacteria(100);Alphaproteobacteria(100);Caulobacterales(48);Caulobacteraceae(48);Asticcacaulis(48)	Asticcacaulis	0.967531674	0.344833641	0.653155486
Consensus112	86	Root(100);Bacteria(100);Deinococcus-Thermus(100);Deinococci(100);Thermales(100);Thermaceae(100);Thermus(100)	Thermus	0.963647116	0.346730691	0.649112107
Consensus47	87	Root(100);Bacteria(100);Proteobacteria(100);Alphaproteobacteria(100);Rhizobiales(100);Bradyrhizobiaceae(100);Afipia(67)	Afipia	0.922326786	0.367351581	0.679811546
Consensus58	88	Root(100);Bacteria(100);Bacteroidetes(100);Bacteroidia(100);Bacteroidales(100);Porphyromonadaceae(100);Porphyromonas(100)	Porphyromonas	0.915568974	0.370800886	0.678397076
Consensus95	89	Root(100);Bacteria(100);Proteobacteria(100);Betaproteobacteria(100);Burkholderiales(100);Alcaligenaceae(100);Achromobacter(99)	Achromobacter	0.898114941	0.379809519	0.687071153
Consensus155	90	Root(100);Bacteria(100);Bacteroidetes(100);Bacteroidia(100);Bacteroidales(100);Prevotellaceae(100);Prevotella(100)	Prevotella	-0.865433942	0.397063364	0.71030224
Consensus34	91	Root(100);Bacteria(100);Bacteroidetes(100);Bacteroidia(100);Bacteroidales(100);Prevotellaceae(100);Prevotella(100)	Prevotella	0.857809709	0.401160749	0.709745941
Consensus174	92	Root(100);Bacteria(100);Actinobacteria(100);Actinobacteria(100);Actinobacteridae(100);Actinomycetales(100);Actinomycineae(100);Actinomycetaceae(100);Actinomyces(97)	Actinomyces	-0.857228459	0.40147424	0.70257992
Consensus131	93	Root(100);Bacteria(100);Bacteroidetes(100);Bacteroidia(74);Bacteroidales(74);Porphyromonadaceae(67);Porphyromonas(57)	Porphyromonas	0.853390735	0.403548043	0.698615429
Consensus102	94	Root(100);Bacteria(100);Proteobacteria(100);Betaproteobacteria(100);Neisseriales(100);Neisseriaceae(100);Kingella(98)	Kingella	0.84257015	0.409432292	0.701261691
Consensus171	95	Root(100);Bacteria(100);Cyanobacteria(100);Cyanobacteria(100);Chloroplast(100);Streptophyta(100)	Streptophyta	0.842513186	0.409463414	0.693932732
Consensus206	96	Root(100);Bacteria(100);Proteobacteria(100);Gammaproteobacteria(100);Pasteurellales(100);Pasteurellaceae(100);Haemophilus(62)	Haemophilus	0.841325176	0.410112819	0.687793374
Consensus183	97	Root(100);Bacteria(100);Actinobacteria(99);Actinobacteria(99);Actinobacteridae(99);Actinomycetales(99);Actinomycineae(71);Actinomycetaceae(71);Actinomyces(67)	Actinomyces	0.836537439	0.412736626	0.685057699
Consensus135	98	Root(100);Bacteria(100);Bacteroidetes(100);Bacteroidia(100);Bacteroidales(100);Prevotellaceae(100);Prevotella(100)	Prevotella	0.835831675	0.413124307	0.678704218
Consensus44	99	Root(100);Bacteria(100);Firmicutes(100);Bacilli(100);Lactobacillales(100);Streptococcaceae(100);Streptococcus(100)	Streptococcus	0.80039181	0.432889118	0.703991394
Consensus75	100	Root(100);Bacteria(100);Proteobacteria(100);Gammaproteobacteria(100);Pasteurellales(100);Pasteurellaceae(100);Haemophilus(86)	Haemophilus	0.779330779	0.444909455	0.716304222
Consensus208	101	Root(100);Bacteria(100);Bacteroidetes(100);Flavobacteria(100);Flavobacteriales(100);Flavobacteriaceae(100);Capnocytophaga(99)	Capnocytophaga	0.747957592	0.463190711	0.73835351
Consensus90	102	Root(100);Bacteria(100);Actinobacteria(100);Actinobacteria(100);Actinobacteridae(100);Actinomycetales(100);Corynebacterineae(100);Dietziaceae(100);Dietzia(100)	Dietzia	0.747957592	0.463190711	0.73111475
Consensus124	103	Root(100);Bacteria(100);Fusobacteria(99);Fusobacteria(99);Fusobacteriales(99);Leptotrichiaceae(96);Leptotrichia(54)	Leptotrichia	0.747957592	0.463190711	0.724016549
Consensus118	104	Root(100);Bacteria(100);Firmicutes(99);Clostridia(98);Clostridiales(98);Lachnospiraceae(85);Lachnobacterium(29)	Lachnobacterium	0.747957592	0.463190711	0.717054851
Consensus106	105	Root(100);Bacteria(100);Bacteroidetes(100);Bacteroidia(100);Bacteroidales(100);Prevotellaceae(100);Prevotella(100)	Prevotella	0.747957592	0.463190711	0.710225758
Consensus132	106	Root(100);Bacteria(100);Proteobacteria(100);Alphaproteobacteria(100);Sphingomonadales(100);Sphingomonadaceae(100);Sphingomonas(94)	Sphingomonas	0.747957592	0.463190711	0.703525515
Consensus42	107	Root(100);Bacteria(100);Proteobacteria(100);Gammaproteobacteria(100);Pseudomonadales(100);Moraxellaceae(100);Moraxella(100)	Moraxella	0.747957592	0.463190711	0.69695051
Consensus166	108	Root(100);Bacteria(100);Proteobacteria(100);Alphaproteobacteria(100);Sphingomonadales(100);Sphingomonadaceae(100);Sphingomonas(100)	Sphingomonas	0.747957592	0.463190711	0.690497264
Consensus23	109	Root(100);Bacteria(100);Fusobacteria(100);Fusobacteria(100);Fusobacteriales(100);Fusobacteriaceae(100);Fusobacterium(100)	Fusobacterium	0.741747044	0.466862418	0.689585773
Consensus149	110	Root(100);Bacteria(100);Proteobacteria(100);Gammaproteobacteria(100);Pseudomonadales(100);Moraxellaceae(100);Acinetobacter(100)	Acinetobacter	0.720279409	0.479687275	0.70208774
Consensus196	111	Root(100);Bacteria(100);Fusobacteria(95);Fusobacteria(95);Fusobacteriales(95);Leptotrichiaceae(95);Leptotrichia(78)	Leptotrichia	-0.704577072	0.4891976	0.70955688
Consensus40	112	Root(100);Bacteria(100);Actinobacteria(100);Actinobacteria(100);Actinobacteridae(100);Actinomycetales(100);Corynebacterineae(100);Corynebacteriaceae(100);Corynebacterium(100)	Corynebacterium	0.70324021	0.490012311	0.704392697
Consensus126	113	Root(100);Bacteria(100);Fusobacteria(96);Fusobacteria(96);Fusobacteriales(96);Leptotrichiaceae(92);Streptobacillus(44)	Streptobacillus	-0.695780625	0.49457273	0.704656721
Consensus165	114	Root(100);Bacteria(100);Bacteroidetes(100);Bacteroidia(100);Bacteroidales(100);Prevotellaceae(100);Prevotella(99)	Prevotella	0.692150018	0.496801112	0.701622623
Consensus143	115	Root(100);Bacteria(100);Proteobacteria(100);Betaproteobacteria(100);Burkholderiales(100);Burkholderiaceae(100);Ralstonia(98)	Ralstonia	0.681872192	0.503140533	0.704396746
Consensus101	116	Root(100);Bacteria(100);Firmicutes(100);Bacilli(100);Lactobacillales(100);Lactobacillaceae(100);Lactobacillus(100)	Lactobacillus	-0.672863224	0.508734955	0.706089032
Consensus110	117	Root(100);Bacteria(100);Bacteroidetes(100);Bacteroidia(100);Bacteroidales(100);Prevotellaceae(100);Prevotella(100)	Prevotella	0.65880111	0.517537021	0.712166328
Consensus115	118	Root(100);Bacteria(100);Firmicutes(100);Clostridia(100);Clostridiales(100);Veillonellaceae(100);Anaeroglobus(85)	Anaeroglobus	0.631918021	0.534597825	0.729408897
Consensus207	119	Root(100);Bacteria(100);Bacteroidetes(100);Flavobacteria(100);Flavobacteriales(100);Flavobacteriaceae(100);Capnocytophaga(99)	Capnocytophaga	0.622732076	0.540496844	0.731260436
Consensus50	120	Root(100);Bacteria(100);Bacteroidetes(100);Flavobacteria(100);Flavobacteriales(100);Flavobacteriaceae(100);Capnocytophaga(100)	Capnocytophaga	0.621048575	0.541581741	0.726622169
Consensus30	121	Root(100);Bacteria(100);Bacteroidetes(100);Bacteroidia(100);Bacteroidales(100);Prevotellaceae(100);Prevotella(100)	Prevotella	0.615678997	0.545049856	0.725231626
Consensus203	122	Root(100);Bacteria(100);Firmicutes(100);Bacilli(100);Lactobacillales(100);Streptococcaceae(100);Streptococcus(100)	Streptococcus	0.585858668	0.564523973	0.744986555
Consensus103	123	Root(100);Bacteria(100);Bacteroidetes(100);Bacteroidia(98);Bacteroidales(98);Prevotellaceae(98);Prevotella(98)	Prevotella	-0.569628569	0.575272643	0.75299915
Consensus55	124	Root(100);Bacteria(100);Proteobacteria(100);Betaproteobacteria(100);Neisseriales(100);Neisseriaceae(100);Neisseria(100)	Neisseria	-0.540177429	0.595039316	0.77259137
Consensus121	125	Root(100);Bacteria(100);Proteobacteria(93);Gammaproteobacteria(57);Thiotrichales(28);Thiotrichales_incertae_sedis(28);Caedibacter(28)	Caedibacter	0.537137787	0.59709831	0.769062624
Consensus145	126	Root(100);Bacteria(100);Firmicutes(100);Clostridia(100);Clostridiales(100);Veillonellaceae(100);Veillonella(93)	Veillonella	-0.521679748	0.607622894	0.776407031
Consensus120	127	Root(100);Bacteria(100);Deinococcus-Thermus(100);Deinococci(100);Thermales(100);Thermaceae(100);Thermus(100)	Thermus	0.497544108	0.624231459	0.791348543
Consensus210	128	Root(100);Bacteria(100);Firmicutes(100);Clostridia(100);Clostridiales(100);Veillonellaceae(100);Veillonella(99)	Veillonella	-0.456292151	0.653096177	0.821472535
Consensus20	129	Root(100);Bacteria(100);Proteobacteria(100);Betaproteobacteria(100);Neisseriales(100);Neisseriaceae(100);Neisseria(100)	Neisseria	0.441351381	0.663693195	0.828330267
Consensus41	130	Root(100);Bacteria(100);Fusobacteria(100);Fusobacteria(100);Fusobacteriales(100);Fusobacteriaceae(100);Fusobacterium(100)	Fusobacterium	0.412848578	0.68410993	0.847243836
Consensus194	131	Root(100);Bacteria(100);Proteobacteria(100);Betaproteobacteria(100);Neisseriales(100);Neisseriaceae(100);Kingella(69)	Kingella	0.410129704	0.686070844	0.843186305
Consensus111	132	Root(100);Bacteria(100);Bacteroidetes(100);Bacteroidia(100);Bacteroidales(100);Porphyromonadaceae(100);Porphyromonas(100)	Porphyromonas	-0.400399962	0.693106735	0.845380184
Consensus128	133	Root(100);Bacteria(100);Firmicutes(100);Clostridia(100);Clostridiales(100);Veillonellaceae(100);Centipeda(77)	Centipeda	0.387083936	0.70278224	0.850736396
Consensus33	134	Root(100);Bacteria(100);Actinobacteria(100);Actinobacteria(100);Actinobacteridae(100);Actinomycetales(100);Actinomycineae(100);Actinomycetaceae(100);Actinomyces(100)	Actinomyces	0.366625243	0.717748671	0.862369672
Consensus108	135	Root(100);Bacteria(100);Bacteroidetes(94);Flavobacteria(9);Flavobacteriales(9);Flavobacteriaceae(88);Elizabethkingia(58)	Elizabethkingia	0.361936675	0.721195321	0.860092197
Consensus49	136	Root(100);Bacteria(100);Firmicutes(99);Clostridia(99);Clostridiales(98);Eubacteriaceae(2);Anaerofustis(2)	Anaerofustis	0.3490088	0.730730258	0.865055673
Consensus147	137	Root(100);Bacteria(100);Firmicutes(100);Clostridia(100);Clostridiales(100);Incertae Sedis XI(100);Parvimonas(100)	Parvimonas	0.333395378	0.742305782	0.872344751
Consensus48	138	Root(100);Bacteria(100);Fusobacteria(93);Fusobacteria(93);Fusobacteriales(93);Leptotrichiaceae(92);Leptotrichia(81)	Leptotrichia	-0.325037171	0.748528504	0.873283255
Consensus6	139	Root(100);Bacteria(100);Bacteroidetes(100);Bacteroidia(100);Bacteroidales(100);Prevotellaceae(100);Prevotella(100)	Prevotella	0.321573885	0.75111214	0.869993198
Consensus104	140	Root(100);Bacteria(100);Proteobacteria(100);Gammaproteobacteria(100);Pasteurellales(100);Pasteurellaceae(100);Pasteurella(69)	Pasteurella	0.32038031	0.752003254	0.864803742
Consensus27	141	Root(100);Bacteria(100);Fusobacteria(100);Fusobacteria(100);Fusobacteriales(100);Leptotrichiaceae(100);Leptotrichia(100)	Leptotrichia	-0.315945955	0.755317018	0.862454183
Consensus68	142	Root(100);Bacteria(100);Firmicutes(100);Clostridia(100);Clostridiales(100);Lachnospiraceae(100);Moryella(98)	Moryella	0.285105612	0.778494735	0.882659524
Consensus9	143	Root(100);Bacteria(100);Proteobacteria(100);Alphaproteobacteria(100);Rhizobiales(99);Bradyrhizobiaceae(95);Bradyrhizobium(71)	Bradyrhizobium	-0.281261586	0.781399105	0.879757034
Consensus63	144	Root(100);Bacteria(100);Firmicutes(100);Bacilli(100);Lactobacillales(100);Streptococcaceae(100);Streptococcus(100)	Streptococcus	0.279972045	0.782374161	0.874737777
Consensus85	145	Root(100);Bacteria(100);Firmicutes(100);Bacilli(100);Lactobacillales(100);Streptococcaceae(100);Streptococcus(100)	Streptococcus	0.278248523	0.783677937	0.870152743
Consensus168	146	Root(100);Bacteria(98);Bacteroidetes(9);Bacteroidia(76);Bacteroidales(76);Prevotellaceae(73);Xylanibacter(15)	Xylanibacter	0.276971392	0.784644457	0.865258614
Consensus139	147	Root(100);Bacteria(98);Aquificae(47);Aquificae(47);Aquificales(47);Aquificaceae(42);Aquifex(35)	Aquifex	-0.265743974	0.793156485	0.868695198
Consensus154	148	Root(100);Bacteria(100);Bacteroidetes(98);Bacteroidia(97);Bacteroidales(97);Prevotellaceae(97);Prevotella(94)	Prevotella	-0.250345853	0.804873588	0.875571944
Consensus190	149	Root(100);Bacteria(100);Bacteroidetes(99);Bacteroidia(96);Bacteroidales(96);Prevotellaceae(94);Prevotella(74)	Prevotella	0.24880353	0.806049864	0.870966631
Consensus39	150	Root(100);Bacteria(100);Bacteroidetes(100);Flavobacteria(100);Flavobacteriales(100);Flavobacteriaceae(100);Capnocytophaga(100)	Capnocytophaga	0.236894492	0.815148177	0.87492571
Consensus28	151	Root(100);Bacteria(100);Proteobacteria(100);Gammaproteobacteria(100);Pasteurellales(100);Pasteurellaceae(100);Pasteurella(55)	Pasteurella	0.232352288	0.818625507	0.872839117
Consensus88	152	Root(100);Bacteria(100);Firmicutes(100);Bacilli(100);Lactobacillales(100);Streptococcaceae(100);Streptococcus(100)	Streptococcus	0.227338399	0.822468402	0.871167189
Consensus59	153	Root(100);Bacteria(100);Bacteroidetes(96);Flavobacteria(26);Flavobacteriales(26);Flavobacteriaceae(26);Weeksella(25)	Weeksella	0.18878933	0.852160507	0.896717919
Consensus87	154	Root(100);Bacteria(100);Bacteroidetes(100);Flavobacteria(100);Flavobacteriales(100);Flavobacteriaceae(100);Capnocytophaga(100)	Capnocytophaga	-0.145538286	0.885742697	0.926003729
Consensus96	155	Root(100);Bacteria(100);Firmicutes(100);Bacilli(100);Lactobacillales(100);Carnobacteriaceae(100);Granulicatella(100)	Granulicatella	0.123253223	0.903136793	0.938096927
Consensus116	156	Root(100);Bacteria(100);Actinobacteria(100);Actinobacteria(100);Actinobacteridae(100);Bifidobacteriales(100);Bifidobacteriaceae(100);Scardovia(47)	Scardovia	0.116585323	0.908351432	0.93746526
Consensus98	157	Root(100);Bacteria(100);Firmicutes(100);Bacilli(100);Lactobacillales(100);Streptococcaceae(100);Streptococcus(100)	Streptococcus	-0.112655372	0.911426863	0.93464793
Consensus67	158	Root(100);Bacteria(100);Firmicutes(100);Erysipelotrichi(100);Erysipelotrichales(100);Erysipelotrichaceae(100);Solobacterium(100)	Solobacterium	0.10236984	0.91948257	0.936941099
Consensus64	159	Root(100);Bacteria(100);Bacteroidetes(100);Bacteroidia(100);Bacteroidales(100);Porphyromonadaceae(100);Porphyromonas(100)	Porphyromonas	0.051779	0.959218464	0.971284105
Consensus114	160	Root(100);Bacteria(100);Actinobacteria(98);Actinobacteria(98);Actinobacteridae(98);Actinomycetales(98);Propionibacterineae(83);Propionibacteriaceae(83);Luteococcus(57)	Luteococcus	-0.028218575	0.977767505	0.983878552
Consensus164	161	Root(100);Bacteria(100);Firmicutes(100);Clostridia(100);Clostridiales(100);Lachnospiraceae(100);Catonella(100)	Catonella	0.007408389	0.994162414	0.994162414
