# Supplementary material for: The Adult Cystic Fibrosis Airway Microbiota Is Stable over Time and Infection Type, and Highly Resilient to Antibiotic Treatment of Exacerbations
Source: PLoS One. 2012 Sep 26;7(9):e45001. doi: 10.1371/journal.pone.0045001 (PMC3458854; doi:10.1371/journal.pone.0045001)
Supplement: Table S9 — Comparison of OTUs in paired sputum and mouthwash samples. The results of parametric t-tests and Wilcoxon tests evaluating the hypothesis that for each taxon, the average distribution in mouthwash samples is the same as in paired sputum samples. For all 9 patients, all samples were averaged across all timepoints. Twenty-two paired samples from 9 patients were treated as independent observations for the calculation of p-values. Data was used to generate Figure 8. Table contains 161 OTUs associated with the paired samples that were analyzed. (TXT) [file pone.0045001.s009.txt]

OTU	RDP classificiation	RDP Genus	t-Test P-Value	t-Test Corrected P-Value	Wilcoxon P-Value	Wilcoxon Corrected P-Value	Mouthwash Avgerage	Sputum Average	Fraction of Samples
Consensus1	Root(100);Bacteria(100);Proteobacteria(100);Gammaproteobacteria(100);Pseudomonadales(100);Pseudomonadaceae(100);Pseudomonas(100)	Pseudomonas	1.12E-05	0.00180853	2.44E-04	0.039218766	0.560376711	2.182830002	0.64285713
Consensus4	Root(100);Bacteria(100);Actinobacteria(100);Actinobacteria(100);Actinobacteridae(100);Actinomycetales(100);Micrococcineae(100);Micrococcaceae(100);Rothia(100)	Rothia	9.09E-05	0.014636085	3.72E-04	0.059812926	2.377713482	1.606053359	1
Consensus44	Root(100);Bacteria(100);Firmicutes(100);Bacilli(100);Lactobacillales(100);Streptococcaceae(100);Streptococcus(100)	Streptococcus	1.11E-04	0.017807552	0.002560413	0.412226455	0.925877151	0.363689753	0.71428573
Consensus11	Root(100);Bacteria(100);Firmicutes(100);Bacilli(100);Lactobacillales(100);Carnobacteriaceae(100);Granulicatella(100)	Granulicatella	1.24E-04	0.020030329	0.021881107	3.522858255	1.574205965	0.974286119	0.85714287
Consensus3	Root(100);Bacteria(100);Firmicutes(100);Bacilli(100);Lactobacillales(100);Streptococcaceae(100);Streptococcus(100)	Streptococcus	1.95E-04	0.031412414	0.005653251	0.910173346	2.633783294	1.902298782	0.95238096
Consensus21	Root(100);Bacteria(100);Firmicutes(100);Bacilli(100);Lactobacillales(100);Streptococcaceae(100);Streptococcus(100)	Streptococcus	4.69E-04	0.07557494	0.02421629	3.898822616	1.153059828	0.472574159	0.5714286
Consensus38	Root(100);Bacteria(100);Firmicutes(100);Bacilli(100);Lactobacillales(100);Streptococcaceae(100);Streptococcus(100)	Streptococcus	5.26E-04	0.084719979	0.078195696	12.58950699	0.806545462	0.394459387	0.5
Consensus92	Root(100);Bacteria(100);Firmicutes(100);Bacilli(100);Lactobacillales(100);Carnobacteriaceae(100);Granulicatella(100)	Granulicatella	5.56E-04	0.089564058	0.010209262	1.643691256	0.549914468	0.162482302	0.47619048
Consensus8	Root(100);Bacteria(100);Firmicutes(98);Bacilli(97);Lactobacillales(94);Streptococcaceae(94);Streptococcus(93)	Streptococcus	0.001333859	0.214751316	0.046308995	7.455748231	1.601229634	0.962242536	0.7380952
Consensus24	Root(100);Bacteria(100);Proteobacteria(100);Betaproteobacteria(100);Burkholderiales(100);Burkholderiales_incertae_sedis(100);Aquabacterium(73)	Aquabacterium	0.001452584	0.233866059	0.012227062	1.968557049	0.135388052	0.615781891	0.3809524
Consensus91	Root(100);Bacteria(100);Firmicutes(100);Bacilli(100);Lactobacillales(100);Streptococcaceae(100);Streptococcus(100)	Streptococcus	0.00197901	0.318620586	0.003048617	0.490827345	0.412954623	0.113156867	0.47619048
Consensus9	Root(100);Bacteria(100);Proteobacteria(100);Alphaproteobacteria(100);Rhizobiales(99);Bradyrhizobiaceae(95);Bradyrhizobium(71)	Bradyrhizobium	0.002585337	0.41623925	0.009460698	1.523172449	0.985246115	0.094726538	0.30952382
Consensus76	Root(100);Bacteria(100);Firmicutes(100);Clostridia(100);Clostridiales(100);Veillonellaceae(100);Veillonella(100)	Veillonella	0.003448867	0.555267657	0.068416595	11.01507173	0.653711628	0.308267976	0.5952381
Consensus80	Root(100);Bacteria(100);Firmicutes(100);Bacilli(100);Lactobacillales(100);Streptococcaceae(100);Streptococcus(100)	Streptococcus	0.003785324	0.609437127	0.042341714	6.817015874	0.563890572	0.26085362	0.5
Consensus2	Root(100);Bacteria(100);Proteobacteria(100);Betaproteobacteria(100);Burkholderiales(100);Burkholderiaceae(100);Burkholderia(100)	Burkholderia	0.004200911	0.6763467	0.115872864	18.65553104	0.416072786	1.271973705	0.5714286
Consensus10	Root(100);Bacteria(100);Firmicutes(100);Bacilli(100);Lactobacillales(100);Streptococcaceae(100);Streptococcus(100)	Streptococcus	0.004429605	0.713166341	0.292160111	47.03777793	1.172265114	0.807010362	0.7380952
Consensus85	Root(100);Bacteria(100);Firmicutes(100);Bacilli(100);Lactobacillales(100);Streptococcaceae(100);Streptococcus(100)	Streptococcus	0.006309364	1.015807648	0.172303755	27.74090462	0.471871244	0.205458794	0.35714287
Consensus32	Root(100);Bacteria(100);Proteobacteria(100);Gammaproteobacteria(100);Xanthomonadales(100);Xanthomonadaceae(100);Stenotrophomonas(97)	Stenotrophomonas	0.007309441	1.176820014	0.06658565	10.72028972	0.12792256	0.401832433	0.35714287
Consensus12	Root(100);Bacteria(100);Firmicutes(100);Bacilli(100);Lactobacillales(100);Streptococcaceae(100);Streptococcus(100)	Streptococcus	0.010931575	1.759983503	0.102067068	16.43279801	1.214096077	0.734588438	0.64285713
Consensus141	Root(100);Bacteria(100);Bacteroidetes(100);Sphingobacteria(100);Sphingobacteriales(100);Chitinophagaceae(100);Sediminibacterium(47)	Sediminibacterium	0.012582416	2.025768907	0.009213271	1.483336559	0	0.224196921	0.14285715
Consensus69	Root(100);Bacteria(100);Proteobacteria(100);Gammaproteobacteria(100);Enterobacteriales(100);Enterobacteriaceae(100);Enterobacter(77)	Enterobacter	0.014205288	2.287051445	0.072415342	11.65887012	0.131470882	0.47935212	0.30952382
Consensus183	Root(100);Bacteria(100);Actinobacteria(99);Actinobacteria(99);Actinobacteridae(99);Actinomycetales(99);Actinomycineae(71);Actinomycetaceae(71);Actinomyces(67)	Actinomyces	0.014840145	2.389263332	0.033207139	5.346349403	0.241731612	0.064185307	0.2857143
Consensus203	Root(100);Bacteria(100);Firmicutes(100);Bacilli(100);Lactobacillales(100);Streptococcaceae(100);Streptococcus(100)	Streptococcus	0.017789399	2.86409317	0.045976186	7.402165998	0.092826357	0.016228165	0.16666667
Consensus89	Root(100);Bacteria(100);Actinobacteria(100);Actinobacteria(100);Actinobacteridae(100);Actinomycetales(100);Actinomycineae(99);Actinomycetaceae(99);Actinomyces(99)	Actinomyces	0.018931595	3.047986807	0.240326942	38.69263765	0.319499698	0.093020036	0.21428572
Consensus170	Root(100);Bacteria(100);Firmicutes(100);Clostridia(100);Clostridiales(100);Veillonellaceae(100);Veillonella(100)	Veillonella	0.020377146	3.280720584	0.035903316	5.780433924	0.042050499	0.187681127	0.2857143
Consensus86	Root(100);Bacteria(100);Proteobacteria(100);Alphaproteobacteria(100);Caulobacterales(48);Caulobacteraceae(48);Asticcacaulis(48)	Asticcacaulis	0.021064618	3.391403432	0.177202342	28.52957705	0.051637863	0.276665378	0.21428572
Consensus135	Root(100);Bacteria(100);Bacteroidetes(100);Bacteroidia(100);Bacteroidales(100);Prevotellaceae(100);Prevotella(100)	Prevotella	0.02150687	3.462606068	0.052940736	8.523458477	0.290605028	0.07053634	0.26190478
Consensus93	Root(100);Bacteria(100);Actinobacteria(100);Actinobacteria(100);Actinobacteridae(100);Actinomycetales(100);Actinomycineae(100);Actinomycetaceae(100);Actinomyces(100)	Actinomyces	0.02649986	4.266477429	0.26271546	42.29718903	0.355552785	0.084213064	0.2857143
Consensus54	Root(100);Bacteria(100);Firmicutes(100);Bacilli(100);Lactobacillales(100);Aerococcaceae(100);Abiotrophia(100)	Abiotrophia	0.029490742	4.748009541	0.081622563	13.14123257	0.571877332	0.254776262	0.4047619
Consensus127	Root(100);Bacteria(100);Proteobacteria(100);Betaproteobacteria(100);Burkholderiales(100);Comamonadaceae(100);Pelomonas(100)	Pelomonas	0.031483872	5.068903385	0.312316811	50.28300664	0.064524341	0.251761435	0.23809524
Consensus29	Root(100);Bacteria(100);Actinobacteria(100);Actinobacteria(100);Actinobacteridae(100);Actinomycetales(100);Actinomycineae(100);Actinomycetaceae(100);Actinomyces(100)	Actinomyces	0.033018697	5.316010266	0.039892498	6.422692245	1.048267473	0.687103329	0.8333333
Consensus35	Root(100);Bacteria(100);Firmicutes(100);Bacilli(100);Bacillales(100);Staphylococcaceae(100);Gemella(100)	Gemella	0.033501697	5.393773267	0.233122432	37.53271149	0.703895049	0.437970005	0.5714286
Consensus25	Root(100);Bacteria(100);Bacteroidetes(100);Bacteroidia(100);Bacteroidales(100);Prevotellaceae(100);Prevotella(100)	Prevotella	0.033826589	5.446080903	0.059248931	9.539077956	0.428236654	0.199570313	0.3809524
Consensus22	Root(100);Bacteria(100);Actinobacteria(100);Actinobacteria(100);Actinobacteridae(100);Actinomycetales(100);Actinomycineae(100);Actinomycetaceae(100);Actinomyces(100)	Actinomyces	0.034018802	5.477027139	0.077832348	12.53100811	1.136785754	0.804589629	0.85714287
Consensus121	Root(100);Bacteria(100);Proteobacteria(93);Gammaproteobacteria(57);Thiotrichales(28);Thiotrichales_incertae_sedis(28);Caedibacter(28)	Caedibacter	0.037167828	5.984020385	0.038161917	6.144068617	0.022320645	0.205369044	0.16666667
Consensus96	Root(100);Bacteria(100);Firmicutes(100);Bacilli(100);Lactobacillales(100);Carnobacteriaceae(100);Granulicatella(100)	Granulicatella	0.041684741	6.711243236	0.290441557	46.76109063	0.247661325	0.141087535	0.26190478
Consensus63	Root(100);Bacteria(100);Firmicutes(100);Bacilli(100);Lactobacillales(100);Streptococcaceae(100);Streptococcus(100)	Streptococcus	0.042159814	6.787730102	0.401172854	64.58882946	0.402663209	0.189316014	0.33333334
Consensus101	Root(100);Bacteria(100);Firmicutes(100);Bacilli(100);Lactobacillales(100);Lactobacillaceae(100);Lactobacillus(100)	Lactobacillus	0.043091638	6.937753696	0.152326728	24.52460324	0.274563629	0.08384413	0.23809524
Consensus17	Root(100);Bacteria(100);Bacteroidetes(100);Bacteroidia(100);Bacteroidales(100);Porphyromonadaceae(100);Porphyromonas(100)	Porphyromonas	0.044686944	7.194597942	0.277143983	44.62018122	0.552619051	0.321407093	0.45238096
Consensus47	Root(100);Bacteria(100);Proteobacteria(100);Alphaproteobacteria(100);Rhizobiales(100);Bradyrhizobiaceae(100);Afipia(67)	Afipia	0.045112049	7.263039836	0.241472858	38.87713009	0.223683738	0.513759518	0.42857143
Consensus98	Root(100);Bacteria(100);Firmicutes(100);Bacilli(100);Lactobacillales(100);Streptococcaceae(100);Streptococcus(100)	Streptococcus	0.047916897	7.714620453	0.248198202	39.95991058	0.300032169	0.140380569	0.26190478
Consensus28	Root(100);Bacteria(100);Proteobacteria(100);Gammaproteobacteria(100);Pasteurellales(100);Pasteurellaceae(100);Pasteurella(55)	Pasteurella	0.058230789	9.375157083	0.524073641	84.37585625	0.558585071	0.316623196	0.4047619
Consensus171	Root(100);Bacteria(100);Cyanobacteria(100);Cyanobacteria(100);Chloroplast(100);Streptophyta(100)	Streptophyta	0.058647865	9.442306256	0.038161917	6.144068617	0.135901372	0.013971479	0.16666667
Consensus19	Root(100);Bacteria(100);Proteobacteria(100);Betaproteobacteria(100);Burkholderiales(100);Burkholderiales_incertae_sedis(6);Methylibium(4)	Methylibium	0.062146966	10.00566151	0.188721924	30.38422975	0.460147797	0.065507383	0.21428572
Consensus97	Root(100);Bacteria(100);Firmicutes(100);Bacilli(100);Lactobacillales(100);Streptococcaceae(100);Streptococcus(100)	Streptococcus	0.063281377	10.18830173	0.078970341	12.71422487	0.250934398	0.031448356	0.14285715
Consensus142	Root(100);Bacteria(100);Firmicutes(100);Bacilli(100);Lactobacillales(100);Streptococcaceae(100);Streptococcus(100)	Streptococcus	0.06686875	10.76586881	0.158929847	25.5877054	0.083449467	0.01527044	0.11904762
Consensus143	Root(100);Bacteria(100);Proteobacteria(100);Betaproteobacteria(100);Burkholderiales(100);Burkholderiaceae(100);Ralstonia(98)	Ralstonia	0.073035281	11.75868029	0.301440992	48.53199977	0.0245581	0.15558106	0.14285715
Consensus147	Root(100);Bacteria(100);Firmicutes(100);Clostridia(100);Clostridiales(100);Incertae Sedis XI(100);Parvimonas(100)	Parvimonas	0.088523155	14.25222795	0.075986546	12.23383392	0.104099949	0	0.071428575
Consensus105	Root(100);Bacteria(100);Proteobacteria(100);Gammaproteobacteria(9);Pseudomonadales(78);Pseudomonadaceae(77);Pseudomonas(66)	Pseudomonas	0.094488796	15.21269621	0.123329708	19.85608298	0.165524745	0.296931184	0.35714287
Consensus106	Root(100);Bacteria(100);Bacteroidetes(100);Bacteroidia(100);Bacteroidales(100);Prevotellaceae(100);Prevotella(100)	Prevotella	0.097437537	15.68744351	0.075986546	12.23383392	0	0.210796222	0.071428575
Consensus153	Root(100);Bacteria(100);Firmicutes(100);Bacilli(100);Lactobacillales(100);Streptococcaceae(100);Streptococcus(100)	Streptococcus	0.098521764	15.86200406	0.188721924	30.38422975	0.190969316	0.057542187	0.21428572
Consensus117	Root(100);Bacteria(100);Firmicutes(100);Bacilli(100);Lactobacillales(100);Streptococcaceae(100);Streptococcus(100)	Streptococcus	0.10003886	16.10625643	0.341766683	55.024436	0.17487633	0.060574815	0.14285715
Consensus157	Root(100);Bacteria(100);TM7(89);TM7_genera_incertae_sedis(89)	TM7_genera_incertae_sedis	0.10350834	16.66484275	0.546029849	87.91080575	0.16260503	0.029099231	0.11904762
Consensus59	Root(100);Bacteria(100);Bacteroidetes(96);Flavobacteria(26);Flavobacteriales(26);Flavobacteriaceae(26);Weeksella(25)	Weeksella	0.10525944	16.9467699	0.918177427	147.8265657	0.290300935	0.411888896	0.35714287
Consensus129	Root(100);Bacteria(100);Fusobacteria(98);Fusobacteria(98);Fusobacteriales(98);Leptotrichiaceae(98);Leptotrichia(86)	Leptotrichia	0.107757308	17.34892662	0.181266314	29.18387652	0.184396021	0.042362017	0.16666667
Consensus78	Root(100);Bacteria(100);Bacteroidetes(100);Bacteroidia(100);Bacteroidales(100);Prevotellaceae(100);Prevotella(100)	Prevotella	0.116593461	18.77154716	0.884972418	142.4805594	0.262256614	0.105405996	0.14285715
Consensus133	Root(100);Bacteria(100);Proteobacteria(100);Betaproteobacteria(100);Neisseriales(100);Neisseriaceae(100);Neisseria(100)	Neisseria	0.117036398	18.84286006	0.038060619	6.127759667	0.142822844	0	0.0952381
Consensus174	Root(100);Bacteria(100);Actinobacteria(100);Actinobacteria(100);Actinobacteridae(100);Actinomycetales(100);Actinomycineae(100);Actinomycetaceae(100);Actinomyces(97)	Actinomyces	0.118164606	19.0245015	0.484334781	77.97789975	0.195572763	0.087576872	0.26190478
Consensus39	Root(100);Bacteria(100);Bacteroidetes(100);Flavobacteria(100);Flavobacteriales(100);Flavobacteriaceae(100);Capnocytophaga(100)	Capnocytophaga	0.119200285	19.19124592	0.472074035	76.00391967	0.254072917	0.165039819	0.35714287
Consensus209	Root(100);Bacteria(100);Bacteroidetes(100);Bacteroidia(98);Bacteroidales(98);Prevotellaceae(96);Prevotella(95)	Prevotella	0.122664225	19.74894019	0.266491192	42.90508192	0.044601093	0.012871066	0.0952381
Consensus173	Root(100);Bacteria(100);Proteobacteria(100);Alphaproteobacteria(100);Caulobacterales(97);Caulobacteraceae(97);Caulobacter(86)	Caulobacter	0.12287357	19.78264473	0.301440992	48.53199977	0.0245581	0.134280827	0.14285715
Consensus176	Root(100);Bacteria(100);Firmicutes(100);Clostridia(100);Clostridiales(100);Veillonellaceae(100);Dialister(100)	Dialister	0.123625217	19.90366001	0.254653047	40.99914052	0.153437907	0.070614934	0.21428572
Consensus190	Root(100);Bacteria(100);Bacteroidetes(99);Bacteroidia(96);Bacteroidales(96);Prevotellaceae(94);Prevotella(74)	Prevotella	0.127181417	20.47620813	0.127641383	20.55026264	0.114209199	0.037341704	0.1904762
Consensus149	Root(100);Bacteria(100);Proteobacteria(100);Gammaproteobacteria(100);Pseudomonadales(100);Moraxellaceae(100);Acinetobacter(100)	Acinetobacter	0.134590289	21.66903646	0.146112761	23.52415455	0.03260763	0.191457257	0.11904762
Consensus6	Root(100);Bacteria(100);Bacteroidetes(100);Bacteroidia(100);Bacteroidales(100);Prevotellaceae(100);Prevotella(100)	Prevotella	0.134751438	21.69498151	0.311048459	50.07880195	1.74839884	1.462640285	0.7619048
Consensus150	Root(100);Bacteria(100);Firmicutes(100);Bacilli(100);Lactobacillales(100);Streptococcaceae(100);Streptococcus(100)	Streptococcus	0.136581998	21.98970175	0.254653047	40.99914052	0.134811175	0.056482538	0.21428572
Consensus116	Root(100);Bacteria(100);Actinobacteria(100);Actinobacteria(100);Actinobacteridae(100);Bifidobacteriales(100);Bifidobacteriaceae(100);Scardovia(47)	Scardovia	0.146259509	23.54778091	0.163260219	26.28489522	0.313702849	0.177504013	0.35714287
Consensus20	Root(100);Bacteria(100);Proteobacteria(100);Betaproteobacteria(100);Neisseriales(100);Neisseriaceae(100);Neisseria(100)	Neisseria	0.14823384	23.86564821	0.883267998	142.2061477	0.380100934	0.247081696	0.1904762
Consensus114	Root(100);Bacteria(100);Actinobacteria(98);Actinobacteria(98);Actinobacteridae(98);Actinomycetales(98);Propionibacterineae(83);Propionibacteriaceae(83);Luteococcus(57)	Luteococcus	0.150004463	24.15071855	0.123148664	19.82693493	0.175474041	0.049069442	0.1904762
Consensus82	Root(100);Bacteria(100);Actinobacteria(100);Actinobacteria(100);Actinobacteridae(100);Actinomycetales(100);Micrococcineae(100);Microbacteriaceae(100);Curtobacterium(100)	Curtobacterium	0.15112638	24.33134711	0.266491192	42.90508192	0.229171845	0.021494043	0.0952381
Consensus23	Root(100);Bacteria(100);Fusobacteria(100);Fusobacteria(100);Fusobacteriales(100);Fusobacteriaceae(100);Fusobacterium(100)	Fusobacterium	0.152747689	24.59237786	0.411774665	66.2957211	0.589792298	0.37786024	0.3809524
Consensus145	Root(100);Bacteria(100);Firmicutes(100);Clostridia(100);Clostridiales(100);Veillonellaceae(100);Veillonella(93)	Veillonella	0.15794222	25.4286974	0.363173143	58.47087599	0.199704744	0.083092064	0.23809524
Consensus158	Root(100);Bacteria(100);Firmicutes(100);Clostridia(100);Clostridiales(100);Veillonellaceae(100);Veillonella(100)	Veillonella	0.158203713	25.47079776	0.114657937	18.45992792	0.171193524	0.082101985	0.26190478
Consensus189	Root(100);Bacteria(100);Actinobacteria(98);Actinobacteria(98);Actinobacteridae(98);Actinomycetales(98);Micrococcineae(98);Micrococcaceae(98);Rothia(98)	Rothia	0.162374918	26.14236182	0.207897906	33.47156288	0.139924836	0.044081287	0.16666667
Consensus83	Root(100);Bacteria(100);Proteobacteria(100);Betaproteobacteria(100);Neisseriales(100);Neisseriaceae(100);Neisseria(100)	Neisseria	0.162433697	26.15182529	0.554193648	89.22517727	0.092710479	0.031526893	0.071428575
Consensus208	Root(100);Bacteria(100);Bacteroidetes(100);Flavobacteria(100);Flavobacteriales(100);Flavobacteriaceae(100);Capnocytophaga(99)	Capnocytophaga	0.16263436	26.18413198	0.152328163	24.52483424	0.030814995	0	0.04761905
Consensus206	Root(100);Bacteria(100);Proteobacteria(100);Gammaproteobacteria(100);Pasteurellales(100);Pasteurellaceae(100);Haemophilus(62)	Haemophilus	0.162905286	26.22775105	0.152328163	24.52483424	0.028136046	0	0.04761905
Consensus68	Root(100);Bacteria(100);Firmicutes(100);Clostridia(100);Clostridiales(100);Lachnospiraceae(100);Moryella(98)	Moryella	0.175838146	28.30994156	0.752895931	121.2162449	0.420016278	0.32344232	0.33333334
Consensus200	Root(100);Bacteria(100);Proteobacteria(100);Alphaproteobacteria(100);Rhizobiales(100);Methylobacteriaceae(100);Methylobacterium(100)	Methylobacterium	0.183425341	29.53147991	0.152328163	24.52483424	0.086596752	0	0.04761905
Consensus65	Root(100);Bacteria(100);Bacteroidetes(100);Bacteroidia(100);Bacteroidales(100);Prevotellaceae(100);Prevotella(100)	Prevotella	0.203361045	32.74112818	0.604190402	97.27465474	0.469245312	0.280102578	0.3809524
Consensus79	Root(100);Bacteria(100);Tenericutes(100);Mollicutes(100);Mycoplasmatales(100);Mycoplasmataceae(100);Mycoplasma(100)	Mycoplasma	0.205468554	33.08043712	0.095939113	15.44619721	0.304491511	0.176029237	0.21428572
Consensus64	Root(100);Bacteria(100);Bacteroidetes(100);Bacteroidia(100);Bacteroidales(100);Porphyromonadaceae(100);Porphyromonas(100)	Porphyromonas	0.211733121	34.08903253	0.439549015	70.76739137	0.238365998	0.152176268	0.2857143
Consensus103	Root(100);Bacteria(100);Bacteroidetes(100);Bacteroidia(98);Bacteroidales(98);Prevotellaceae(98);Prevotella(98)	Prevotella	0.220561043	35.51032785	0.661297026	106.4688213	0.149657831	0.214052736	0.21428572
Consensus104	Root(100);Bacteria(100);Proteobacteria(100);Gammaproteobacteria(100);Pasteurellales(100);Pasteurellaceae(100);Pasteurella(69)	Pasteurella	0.228440935	36.77899052	0.826716992	133.1014357	0.198413585	0.105093217	0.23809524
Consensus56	Root(100);Bacteria(100);Fusobacteria(96);Fusobacteria(96);Fusobacteriales(96);Fusobacteriaceae(96);Fusobacterium(96)	Fusobacterium	0.241141027	38.82370535	0.172494036	27.77153975	0.360333877	0.184071385	0.33333334
Consensus55	Root(100);Bacteria(100);Proteobacteria(100);Betaproteobacteria(100);Neisseriales(100);Neisseriaceae(100);Neisseria(100)	Neisseria	0.243156637	39.14821857	0.708352472	114.044748	0.328898213	0.240726672	0.26190478
Consensus50	Root(100);Bacteria(100);Bacteroidetes(100);Flavobacteria(100);Flavobacteriales(100);Flavobacteriaceae(100);Capnocytophaga(100)	Capnocytophaga	0.244584727	39.378141	0.960611888	154.6585139	0.186353902	0.103986894	0.0952381
Consensus110	Root(100);Bacteria(100);Bacteroidetes(100);Bacteroidia(100);Bacteroidales(100);Prevotellaceae(100);Prevotella(100)	Prevotella	0.248264995	39.97066423	0.408857433	65.82604667	0.210269828	0.098995178	0.1904762
Consensus167	Root(100);Bacteria(100);Actinobacteria(100);Actinobacteria(100);Actinobacteridae(100);Actinomycetales(100);Propionibacterineae(94);Nocardioidaceae(94);Nocardioides(94)	Nocardioides	0.24953195	40.17464391	0.152328163	24.52483424	0.091739203	0	0.04761905
Consensus74	Root(100);Bacteria(100);Firmicutes(100);Bacilli(100);Bacillales(100);Staphylococcaceae(100);Gemella(100)	Gemella	0.253560222	40.82319578	0.333371543	53.67281839	0.336474394	0.212688689	0.30952382
Consensus95	Root(100);Bacteria(100);Proteobacteria(100);Betaproteobacteria(100);Burkholderiales(100);Alcaligenaceae(100);Achromobacter(99)	Achromobacter	0.258091802	41.55278011	0.28832943	46.42103819	0.016332199	0.070729351	0.0952381
Consensus182	Root(100);Bacteria(100);Firmicutes(100);Clostridia(100);Clostridiales(100);Veillonellaceae(100);Veillonella(100)	Veillonella	0.266478174	42.90298601	0.852442667	137.2432694	0.045604412	0.117463237	0.14285715
Consensus102	Root(100);Bacteria(100);Proteobacteria(100);Betaproteobacteria(100);Neisseriales(100);Neisseriaceae(100);Kingella(98)	Kingella	0.27807384	44.76988825	0.600889664	96.74323589	0.149554056	0.045947631	0.16666667
Consensus119	Root(100);Bacteria(100);Bacteroidetes(100);Bacteroidia(100);Bacteroidales(100);Prevotellaceae(100);Prevotella(100)	Prevotella	0.280244748	45.11940437	0.289384324	46.59087614	0.281770171	0.158944907	0.30952382
Consensus90	Root(100);Bacteria(100);Actinobacteria(100);Actinobacteria(100);Actinobacteridae(100);Actinomycetales(100);Corynebacterineae(100);Dietziaceae(100);Dietzia(100)	Dietzia	0.280458751	45.15385894	0.152328163	24.52483424	0.122969625	0	0.04761905
Consensus58	Root(100);Bacteria(100);Bacteroidetes(100);Bacteroidia(100);Bacteroidales(100);Porphyromonadaceae(100);Porphyromonas(100)	Porphyromonas	0.289874853	46.66985137	0.713699489	114.9056177	0.338923236	0.242146159	0.35714287
Consensus18	Root(100);Bacteria(100);Proteobacteria(100);Alphaproteobacteria(100);Sphingomonadales(100);Sphingomonadaceae(100);Sphingomonas(99)	Sphingomonas	0.29279729	47.14036376	0.38538751	62.04738912	0.311893742	0.131411242	0.14285715
Consensus138	Root(100);Bacteria(100);Proteobacteria(100);Epsilonproteobacteria(100);Campylobacterales(100);Campylobacteraceae(100);Campylobacter(100)	Campylobacter	0.298766133	48.10134737	0.638669437	102.8257794	0.12858534	0.073850627	0.11904762
Consensus7	Root(100);Bacteria(100);Proteobacteria(100);Gammaproteobacteria(100);Pasteurellales(100);Pasteurellaceae(100);Haemophilus(98)	Haemophilus	0.308553482	49.67711065	0.670953343	108.0234882	0.050042199	0.188465252	0.11904762
Consensus5	Root(100);Bacteria(100);Firmicutes(100);Clostridia(100);Clostridiales(100);Veillonellaceae(100);Veillonella(100)	Veillonella	0.322225344	51.87828044	0.371647922	59.83531548	2.045691173	1.889123649	0.9047619
Consensus70	Root(100);Bacteria(100);Firmicutes(100);Clostridia(100);Clostridiales(100);Veillonellaceae(100);Megasphaera(100)	Megasphaera	0.325718265	52.44064072	0.318252945	51.23872414	0.256596087	0.403107283	0.30952382
Consensus188	Root(100);Bacteria(100);Bacteroidetes(100);Bacteroidia(100);Bacteroidales(100);Prevotellaceae(100);Prevotella(100)	Prevotella	0.329256577	53.01030892	0.97281343	156.6229622	0.048264335	0.028700668	0.04761905
Consensus181	Root(100);Bacteria(100);Proteobacteria(100);Gammaproteobacteria(100);Pasteurellales(100);Pasteurellaceae(100);Pasteurella(38)	Pasteurella	0.329256577	53.01030892	0.317310508	51.08699177	0.075025333	0	0.023809524
Consensus16	Root(100);Bacteria(100);Proteobacteria(100);Alphaproteobacteria(100);Caulobacterales(100);Caulobacteraceae(100);Phenylobacterium(100)	Phenylobacterium	0.329256577	53.01030892	0.317310508	51.08699177	0	0.020245292	0.023809524
Consensus124	Root(100);Bacteria(100);Fusobacteria(99);Fusobacteria(99);Fusobacteriales(99);Leptotrichiaceae(96);Leptotrichia(54)	Leptotrichia	0.329256577	53.01030892	0.317310508	51.08699177	0	0.013552005	0.023809524
Consensus53	Root(100);Bacteria(100);Firmicutes(100);Bacilli(100);Bacillales(100);Bacillaceae(95);Bacillus(93)	Bacillus	0.329256577	53.01030892	0.317310508	51.08699177	0	0.130858997	0.023809524
Consensus43	Root(100);Bacteria(100);Firmicutes(100);Bacilli(100);Bacillales(100);Planococcaceae(100);Planomicrobium(100)	Planomicrobium	0.329256577	53.01030892	0.317310508	51.08699177	0	0.135777532	0.023809524
Consensus137	Root(100);Bacteria(100);Proteobacteria(100);Epsilonproteobacteria(100);Campylobacterales(100);Campylobacteraceae(100);Campylobacter(100)	Campylobacter	0.329256577	53.01030892	0.317310508	51.08699177	0.042263042	0	0.023809524
Consensus161	Root(100);Bacteria(100);Actinobacteria(100);Actinobacteria(100);Actinobacteridae(100);Actinomycetales(100);Micromonosporineae(100);Micromonosporaceae(100);Micromonospora(100)	Micromonospora	0.329256577	53.01030892	0.317310508	51.08699177	0	0.079117972	0.023809524
Consensus77	Root(100);Bacteria(100);Proteobacteria(99);Alphaproteobacteria(99);Sphingomonadales(99);Sphingomonadaceae(98);Sphingomonas(84)	Sphingomonas	0.329256577	53.01030892	0.317310508	51.08699177	0.115462029	0	0.023809524
Consensus66	Root(100);Bacteria(100);Actinobacteria(100);Actinobacteria(100);Actinobacteridae(100);Actinomycetales(100);Micrococcineae(100);Microbacteriaceae(99);Agrococcus(33)	Agrococcus	0.329256577	53.01030892	0.317310508	51.08699177	0	0.122896604	0.023809524
Consensus88	Root(100);Bacteria(100);Firmicutes(100);Bacilli(100);Lactobacillales(100);Streptococcaceae(100);Streptococcus(100)	Streptococcus	0.353142587	56.85595649	0.408857433	65.82604667	0.166048476	0.09094899	0.1904762
Consensus36	Root(100);Bacteria(100);Firmicutes(100);Clostridia(100);Clostridiales(100);Lachnospiraceae(100);Oribacterium(100)	Oribacterium	0.353898002	56.97757836	0.644020324	103.6872721	0.686682986	0.600417559	0.54761904
Consensus62	Root(100);Bacteria(100);Bacteroidetes(100);Bacteroidia(100);Bacteroidales(100);Prevotellaceae(100);Prevotella(99)	Prevotella	0.355872781	57.29551769	0.983511323	158.345323	0.101619618	0.154815788	0.14285715
Consensus166	Root(100);Bacteria(100);Proteobacteria(100);Alphaproteobacteria(100);Sphingomonadales(100);Sphingomonadaceae(100);Sphingomonas(100)	Sphingomonas	0.359402375	57.86378245	0.554193648	89.22517727	0.014695737	0.087998617	0.071428575
Consensus132	Root(100);Bacteria(100);Proteobacteria(100);Alphaproteobacteria(100);Sphingomonadales(100);Sphingomonadaceae(100);Sphingomonas(94)	Sphingomonas	0.365069638	58.77621167	0.921319705	148.3324725	0.112379716	0.025251777	0.0952381
Consensus111	Root(100);Bacteria(100);Bacteroidetes(100);Bacteroidia(100);Bacteroidales(100);Porphyromonadaceae(100);Porphyromonas(100)	Porphyromonas	0.373324527	60.10524889	0.517101418	83.25332834	0.014806009	0.058373276	0.071428575
Consensus128	Root(100);Bacteria(100);Firmicutes(100);Clostridia(100);Clostridiales(100);Veillonellaceae(100);Centipeda(77)	Centipeda	0.380624993	61.28062388	0.517101418	83.25332834	0.016008986	0.052407527	0.071428575
Consensus144	Root(100);Bacteria(100);Proteobacteria(100);Alphaproteobacteria(100);Rhizobiales(100);Methylobacteriaceae(100);Methylobacterium(100)	Methylobacterium	0.416859358	67.11435663	0.97281343	156.6229622	0.08731803	0.013513412	0.04761905
Consensus168	Root(100);Bacteria(98);Bacteroidetes(9);Bacteroidia(76);Bacteroidales(76);Prevotellaceae(73);Xylanibacter(15)	Xylanibacter	0.417152982	67.16163004	0.983511323	158.345323	0.054471029	0.074500994	0.14285715
Consensus139	Root(100);Bacteria(98);Aquificae(47);Aquificae(47);Aquificales(47);Aquificaceae(42);Aquifex(35)	Aquifex	0.423906278	68.24891068	0.517101418	83.25332834	0.046856231	0.134434755	0.071428575
Consensus165	Root(100);Bacteria(100);Bacteroidetes(100);Bacteroidia(100);Bacteroidales(100);Prevotellaceae(100);Prevotella(99)	Prevotella	0.453377221	72.99373253	0.887095508	142.8223767	0.183292302	0.135493368	0.2857143
Consensus52	Root(100);Bacteria(100);Firmicutes(94);Bacilli(93);Lactobacillales(86);Lactobacillaceae(66);Lactobacillus(63)	Lactobacillus	0.459842705	74.03467545	0.185149358	29.80904669	0.26284826	0.358766292	0.2857143
Consensus31	Root(100);Bacteria(100);Actinobacteria(100);Actinobacteria(100);Actinobacteridae(100);Actinomycetales(100);Frankineae(100);Geodermatophilaceae(100);Blastococcus(98)	Blastococcus	0.468985391	75.50664794	0.75731081	121.9270405	0.260233579	0.162121943	0.26190478
Consensus34	Root(100);Bacteria(100);Bacteroidetes(100);Bacteroidia(100);Bacteroidales(100);Prevotellaceae(100);Prevotella(100)	Prevotella	0.474325204	76.3663579	0.674657717	108.6198924	0.558260808	0.484256577	0.33333334
Consensus30	Root(100);Bacteria(100);Bacteroidetes(100);Bacteroidia(100);Bacteroidales(100);Prevotellaceae(100);Prevotella(100)	Prevotella	0.483984657	77.92152971	0.593592928	95.56846142	0.660200331	0.765949903	0.5952381
Consensus75	Root(100);Bacteria(100);Proteobacteria(100);Gammaproteobacteria(100);Pasteurellales(100);Pasteurellaceae(100);Haemophilus(86)	Haemophilus	0.491934363	79.20143245	0.638669437	102.8257794	0.088351804	0.118637931	0.11904762
Consensus87	Root(100);Bacteria(100);Bacteroidetes(100);Flavobacteria(100);Flavobacteriales(100);Flavobacteriaceae(100);Capnocytophaga(100)	Capnocytophaga	0.501834297	80.79532181	1	161	0.170898957	0.091796248	0.1904762
Consensus41	Root(100);Bacteria(100);Fusobacteria(100);Fusobacteria(100);Fusobacteriales(100);Fusobacteriaceae(100);Fusobacterium(100)	Fusobacterium	0.509481596	82.02653702	0.88116012	141.8667793	0.471818071	0.40389794	0.47619048
Consensus72	Root(100);Bacteria(100);Bacteroidetes(95);Bacteroidia(81);Bacteroidales(81);Prevotellaceae(61);Prevotella(46)	Prevotella	0.514390024	82.8167938	0.451755174	72.73258306	0.199151456	0.157652569	0.1904762
Consensus71	Root(100);Bacteria(100);Firmicutes(100);Bacilli(100);Bacillales(100);Paenibacillaceae(100);Paenibacillus(100)	Paenibacillus	0.5241018	84.38038977	0.97281343	156.6229622	0.037122328	0.119236758	0.04761905
Consensus194	Root(100);Bacteria(100);Proteobacteria(100);Betaproteobacteria(100);Neisseriales(100);Neisseriaceae(100);Kingella(69)	Kingella	0.533371742	85.87285052	0.607056274	97.73606004	0.063049727	0.034431238	0.11904762
Consensus57	Root(100);Bacteria(100);Proteobacteria(100);Epsilonproteobacteria(100);Campylobacterales(100);Campylobacteraceae(100);Campylobacter(100)	Campylobacter	0.564902174	90.94925008	0.779759199	125.541231	0.536965795	0.462735415	0.52380955
Consensus33	Root(100);Bacteria(100);Actinobacteria(100);Actinobacteria(100);Actinobacteridae(100);Actinomycetales(100);Actinomycineae(100);Actinomycetaceae(100);Actinomyces(100)	Actinomyces	0.612044206	98.53911711	0.989466291	159.3040728	0.702782889	0.63737117	0.54761904
Consensus123	Root(100);Bacteria(100);TM7(100);TM7_genera_incertae_sedis(100)	TM7_genera_incertae_sedis	0.616920056	99.32412904	0.935187869	150.5652469	0.153347573	0.180560279	0.26190478
Consensus99	Root(100);Bacteria(100);Firmicutes(100);Clostridia(100);Clostridiales(100);Lachnospiraceae(100);Catonella(100)	Catonella	0.630538795	101.516746	0.703856365	113.3208747	0.07411218	0.100097504	0.11904762
Consensus154	Root(100);Bacteria(100);Bacteroidetes(98);Bacteroidia(97);Bacteroidales(97);Prevotellaceae(97);Prevotella(94)	Prevotella	0.636287118	102.4422261	0.883625287	142.2636713	0.149392441	0.167301407	0.26190478
Consensus37	Root(100);Bacteria(100);Firmicutes(100);Bacilli(100);Lactobacillales(100);Lactobacillaceae(100);Lactobacillus(100)	Lactobacillus	0.654371402	105.3537958	0.520632122	83.8217717	0.249270742	0.216440441	0.1904762
Consensus108	Root(100);Bacteria(100);Bacteroidetes(94);Flavobacteria(9);Flavobacteriales(9);Flavobacteriaceae(88);Elizabethkingia(58)	Elizabethkingia	0.697119283	112.2362045	0.883267998	142.2061477	0.078461293	0.104021826	0.1904762
Consensus81	Root(100);Bacteria(100);TM7(100);TM7_genera_incertae_sedis(100)	TM7_genera_incertae_sedis	0.700049462	112.7079634	0.986564623	158.8369044	0.207816964	0.17994177	0.23809524
Consensus131	Root(100);Bacteria(100);Bacteroidetes(100);Bacteroidia(74);Bacteroidales(74);Porphyromonadaceae(67);Porphyromonas(57)	Porphyromonas	0.704560378	113.4342209	0.592542265	95.39930466	0.015117681	0.02406906	0.071428575
Consensus45	Root(100);Bacteria(100);Firmicutes(100);Bacilli(100);Bacillales(100);Staphylococcaceae(100);Staphylococcus(100)	Staphylococcus	0.712307398	114.6814911	0.544737642	87.70276039	0.179739939	0.21327251	0.1904762
Consensus14	Root(100);Bacteria(100);Firmicutes(100);Bacilli(100);Lactobacillales(100);Streptococcaceae(100);Streptococcus(100)	Streptococcus	0.714093527	114.9690578	0.669379007	107.7700201	1.042836676	0.960871231	0.61904764
Consensus51	Root(100);Bacteria(100);Bacteroidetes(100);Bacteroidia(100);Bacteroidales(100);Prevotellaceae(100);Prevotella(100)	Prevotella	0.716862455	115.4148552	0.41481617	66.78540335	0.413843862	0.373103335	0.47619048
Consensus48	Root(100);Bacteria(100);Fusobacteria(93);Fusobacteria(93);Fusobacteriales(93);Leptotrichiaceae(92);Leptotrichia(81)	Leptotrichia	0.72007891	115.9327045	0.693311732	111.6231889	0.368282572	0.345810473	0.2857143
Consensus155	Root(100);Bacteria(100);Bacteroidetes(100);Bacteroidia(100);Bacteroidales(100);Prevotellaceae(100);Prevotella(100)	Prevotella	0.730302966	117.5787775	0.554193648	89.22517727	0.03357172	0.051972364	0.071428575
Consensus61	Root(100);Bacteria(100);Actinobacteria(100);Actinobacteria(100);Coriobacteridae(100);Coriobacteriales(100);Coriobacterineae(100);Coriobacteriaceae(100);Atopobium(100)	Atopobium	0.761237201	122.5591894	0.866416269	139.4930193	0.574002521	0.611181122	0.61904764
Consensus120	Root(100);Bacteria(100);Deinococcus-Thermus(100);Deinococci(100);Thermales(100);Thermaceae(100);Thermus(100)	Thermus	0.766894358	123.4699917	0.482257217	77.64341188	0.113236238	0.148719203	0.14285715
Consensus73	Root(100);Bacteria(100);Fusobacteria(100);Fusobacteria(100);Fusobacteriales(100);Leptotrichiaceae(100);Leptotrichia(100)	Leptotrichia	0.769396457	123.8728296	0.415760531	66.93744543	0.219767411	0.187562702	0.30952382
Consensus126	Root(100);Bacteria(100);Fusobacteria(96);Fusobacteria(96);Fusobacteriales(96);Leptotrichiaceae(92);Streptobacillus(44)	Streptobacillus	0.779701016	125.5318635	0.960611888	154.6585139	0.088251563	0.10083987	0.0952381
Consensus67	Root(100);Bacteria(100);Firmicutes(100);Erysipelotrichi(100);Erysipelotrichales(100);Erysipelotrichaceae(100);Solobacterium(100)	Solobacterium	0.784781609	126.349839	1	161	0.292146786	0.266351748	0.2857143
Consensus210	Root(100);Bacteria(100);Firmicutes(100);Clostridia(100);Clostridiales(100);Veillonellaceae(100);Veillonella(99)	Veillonella	0.815134892	131.2367175	0.960611888	154.6585139	0.037938733	0.029560991	0.0952381
Consensus15	Root(100);Bacteria(100);Proteobacteria(100);Alphaproteobacteria(100);Rhizobiales(100);Hyphomicrobiaceae(100);Devosia(100)	Devosia	0.817313194	131.5874243	0.97281343	156.6229622	0.112669263	0.159428647	0.04761905
Consensus187	Root(100);Bacteria(100);Bacteroidetes(100);Bacteroidia(100);Bacteroidales(100);Prevotellaceae(97);Prevotella(92)	Prevotella	0.820500461	132.1005742	0.703856365	113.3208747	0.086821136	0.074811329	0.11904762
Consensus196	Root(100);Bacteria(100);Fusobacteria(95);Fusobacteria(95);Fusobacteriales(95);Leptotrichiaceae(95);Leptotrichia(78)	Leptotrichia	0.849187174	136.7191351	0.703856365	113.3208747	0.078237289	0.067784965	0.11904762
Consensus27	Root(100);Bacteria(100);Fusobacteria(100);Fusobacteria(100);Fusobacteriales(100);Leptotrichiaceae(100);Leptotrichia(100)	Leptotrichia	0.850990861	137.0095287	0.79264779	127.6162941	0.34262599	0.325020197	0.21428572
Consensus49	Root(100);Bacteria(100);Firmicutes(99);Clostridia(99);Clostridiales(98);Eubacteriaceae(2);Anaerofustis(2)	Anaerofustis	0.868678341	139.8572129	0.988874494	159.2087935	0.505067361	0.521043996	0.42857143
Consensus46	Root(100);Bacteria(100);Bacteroidetes(100);Bacteroidia(100);Bacteroidales(100);Prevotellaceae(100);Prevotella(100)	Prevotella	0.8908557	143.4277676	0.544366311	87.64297607	0.268579678	0.279168826	0.23809524
Consensus100	Root(100);Bacteria(100);Firmicutes(100);Clostridia(100);Clostridiales(100);Peptostreptococcaceae(100);Peptostreptococcus(100)	Peptostreptococcus	0.900914147	145.0471776	0.974831569	156.9478826	0.196197344	0.206477676	0.2857143
Consensus112	Root(100);Bacteria(100);Deinococcus-Thermus(100);Deinococci(100);Thermales(100);Thermaceae(100);Thermus(100)	Thermus	0.912393275	146.8953172	0.549284465	88.43479884	0.223294305	0.233229819	0.30952382
Consensus164	Root(100);Bacteria(100);Firmicutes(100);Clostridia(100);Clostridiales(100);Lachnospiraceae(100);Catonella(100)	Catonella	0.944118913	152.0031449	0.79264779	127.6162941	0.093716972	0.095680591	0.21428572
